# Supplementary material for: A novel multi-tissue RNA diagnostic of healthy ageing relates to cognitive health status
Source: Genome Biol. 2015 Sep 7;16(1):185. doi: 10.1186/s13059-015-0750-x (PMC4561473; doi:10.1186/s13059-015-0750-x)
Supplement: Additional file 1: — An Excel spreadsheet containing data related to our study with six tabs: 1) analysis of the top 150 genes from age prototype classifier in PUBMED; 2) the top 670 genes from the first stage of the project; 3) phenodata for the training data set and validation data sets in our study; 4) a list of prior markers in the literature for Alzheimer’s disease; 5) positional gene enrichment analysis; 6) sample information for the BrainEac study. (XLSX 221 kb) [file 13059_2015_750_MOESM1_ESM.xlsx]

## Sheet: Top 150
Notes takes from Pubmed for the top 150 genes in the prototype healthy ageing diagnostic gene list					Exercise	Exercise	Muscle	Brain	Longevity GWAS	Horvath	Hannum
HU133 Probeset_ID	Gene Symbol	Ratio of Y:0 muscle	Gene Title	Biology notes	Regulated by aerobic exercise	regulated by resistance training	Plos Age corr list	Sibille Age Brain Corr	PERLS Age SNPS	DNAm with age	DNAm with age
236278_at	HIST1H3E	down	Histone cluster 1, H3e	Replication-dependent histone; core component of nucleosome; reduced gene expression in aged mice in hippocampus	NO	NO	NO	NO	NO	NO	NO
204974_at	RAB3A	down	RAB3A, member RAS oncogene family	GTPase/Ca+ signalling; age-related changes in human brain; Alzheimer's Disease link;	NO	NO	NO	NO	NO	NO	NO
205050_s_at	MAPK8IP2	down	mitogen-activated protein kinase 8 interacting protein 2	AKA JIP2; scaffold protein that binds many JNK isoforms; regulates MAPK8; APP and Glucose - biochem of 'ageing diseases'	NO	NO	NO	NO	NO	NO	NO
206416_at	ZNF205	down	zinc finger protein 205	DNA binding protein; regulates human M-LPH - potentially oxidative stress related	NO	NO	NO	NO	NO	NO	NO
229730_at	SMTNL2	down	smoothelin-like 2	JNK substrate	NO	YES, down	NO	NO	NO	NO	NO
226674_at	SHISA4	down	shisa homolog 4 (Xenopus laevis)	Secreted and transmembrane protein; in Xenopus Shisa proteins may inhibit Wnt and FGF signaling	NO	NO	NO	NO	NO	NO	NO
234495_at	KLK15	down	kallikrein-related peptidase 15	Serine protease; upregulated in advanced tumours; snp associated with cancer risk; androgen regulated	NO	NO	NO	NO	NO	NO	NO
240686_x_at	TFRC	down	transferrin receptor (p90, CD71)	Iron delivery to cells; previously identified as underexpressed with age (in meta-analysis)	NO	NO	NO	yes	NO	NO	NO
234536_at	SARDH	down	sarcosine dehydrogenase	Mitochondrial matrix protein, catalyses oxidative demethylation of sarcosine	NO	NO	NO	NO	NO	NO	NO
239446_x_at	DCBLD2	down	discoidin, CUB and LCCL domain containing 2	Cancer-linked	NO	NO	NO	NO	NO	NO	NO
222197_s_at	LOC100128008	down	Similar to RIKEN 4933439F11		NO	NO	NO	NO	NO	NO	NO
227738_s_at	ARMC5	down	armadillo repeat containing 5	Armadillo/beta-catenin-like repeats. A tandemly repeated sequence motif first identified in the Drosophila segment polarity gene armadillo; repeats also found in the mammalian armadillo homolog beta-catenin, the junctional plaque protein plakoglobin, the adenomatous polyposis coli (APC) tumor suppressor protein, and a number of other proteins	NO	NO	NO	NO	NO	NO	NO
228876_at	BAIAP2L2	down	BAI1-associated protein 2-like 2	Binds phosphoinositides	NO	NO	NO	NO	NO	NO	NO
234694_at	CNTROB	down	centrobin, centrosomal BRCA2 interacting protein	Cell division - centriole associated; cancer-related	NO	NO	NO	NO	NO	NO	NO
203842_s_at	MAPRE3	down	microtubule-associated protein, RP/EB family, member 3	Microtubule-associated	NO	NO	NO	NO	NO	NO	NO
217079_at	217079_at	down	q12.13 Homo sapiens unknown protein mRNA		NO	NO	NO	NO	NO	NO	NO
217696_at	FUT7	down	fucosyltransferase 7 (alpha (1,3) fucosyltransferase)	Involved in creation of sialyl-Lewis X antigen	NO	NO	NO	NO	NO	NO	NO
217700_at	CNPY4	down	Canopy 4 homolog (zebrafish)	AKA Prat4b; secreted; negative regulator of Toll-like receptor trafficking/cell surface expression	NO	NO	NO	NO	NO	NO	NO
221309_at	RBM17	down	RNA binding motif protein 17	Part of spliceosome complex	NO	NO	NO	NO	NO	NO	NO
230044_at	PCYT2	down	phosphate cytidylyltransferase 2, ethanolamine	Enzyme involved in phospholipid biosynthesis; mice with PCYT2 accumulate more DAG and TG with age	NO	NO	NO	NO	NO	NO	NO
236091_at	HMGB2	down	high-mobility group box 2	Chromatin-associated; linked to osteoarthritis	NO	NO	yes	NO	NO	NO	NO
212512_s_at	CARM1	down	coactivator-associated arginine methyltransferase 1	Transcription; methylates proteins including histones & chromatin-associated proteins; in skeletal muscle, linked to glycogen gene expression and differentiation	NO	NO	NO	NO	NO	NO	NO
244707_at	HCN4	down	hyperpolarization activated cyclic nucleotide-gated potassium channel 4 (HCN4)	Potassium channel	NO	NO	NO	NO	NO	NO	NO
215488_at	215488_at	down	Vitelliform macular dystrophy 2 (Best disease, bestrophin)	Bestrophins may form chloride channels or regulate voltage-gated L-type calcium channels; linked to Vitelliform macular dystrophy	NO	NO	NO	NO	NO	NO	NO
202588_at	AK1	down	adenylate kinase 1	Cytosolic; energy metabolism	NO	NO	yes	NO	NO	NO	NO
215844_at	TNPO2	down	transportin 2	RanGTP-binding nuclear transport receptors; HuR is TRN2 export substrate; RNA binding	NO	NO	NO	NO	NO	NO	NO
228279_s_at	TNK2	down	Homo sapiens tyrosine kinase, non-receptor, 2	RAC related; tumour motility; cdc42hs?	NO	NO	NO	yes	NO	NO	NO
238006_at	SIN3A	down	SIN3 transcription regulator homolog A (yeast)	Transcriptional corepressor activity; HDAC regulation/chromatin remodelling	NO	NO	NO	NO	NO	NO	NO
240147_at	C7orf50	down	chromosome 7 open reading frame 50	Includes a pro-survival human ageing SNP	NO	NO	NO	NO	NO	NO	NO
243906_at	243906_at	down	Organic solute transporter alpha		NO	NO	NO	NO	NO	NO	NO
244504_x_at	ARF1	down	ADP-ribosylation factor 1 (microRNA 3620 within?)	Modulates cell surface Cdc42 dynamics; GTP-binding protein involved in protein trafficking; modulates vesicle budding/uncoating within Golgi complex	NO	NO	NO	NO	NO	NO	NO
210483_at	TNFRSF10C	down	tumor necrosis factor receptor superfamily, member 10c, decoy without an intracellular domain	AKA DCR1/TRAILR3; cytokine related, tumour related; receptor has extracellular TRAIL-binding domain + TM domain but no cytoplasmic death domain - not able to induce apoptosis but thought to be antagonistic receptor that protects cells from TRAIL-induced apoptosis	NO	NO	NO	NO	NO	NO	NO
216327_s_at	SIGLEC8	down	sialic acid binding Ig-like lectin 8	Adhesion molecule that mediates sialic-acid dependent binding to cells; mostly expressed in eosinophils and mast cells	NO	NO	NO	NO	NO	NO	NO
217046_s_at	AGER	down	advanced glycosylation end product-specific receptor	AKA RAGE; transmembrane receptor of Ig superfamily; binds advanced glycation endproducts; linked to pro-inflammatory gene activation; alternatively spliced with 6 isoforms - some lack TM domain and thought to be secreted; linked to impaired skeletal muscle insulin action via AGEs; increased in Alzheimer's Disease; Diabetes linked	NO	NO	NO	NO	NO	NO	NO
222080_s_at	SIRT5	down	Sirtuin 5	NAD-dependent protein acetylase associated with the mitochondria; involved in ammonia detoxification; deactivated by suramin; sirtuins linked to lifespan extension in rodents - resveratrol (possible SIRT activator) inhibits gene exp profile associated with muscle ageing; linked to brain ageing	NO	NO	NO	NO	NO	NO	NO
227456_s_at	C6orf136	down	chromosome 6 open reading frame 136		yes	NO	NO	NO	NO	NO	NO
227781_x_at	FAM57B	down	family with sequence similarity 57, member B	Transmembrane protein; PPARg responsive and linked to ceramides/adipogenesis regulation	NO	NO	NO	NO	NO	NO	NO
229508_at	U2AF2	down	U2 (RNU2) small nuclear RNA auxiliary factor 2	Pre-mRNA splicing factor	NO	NO	NO	NO	NO	NO	NO
211180_x_at	RUNX1	down	runt-related transcription factor 1	AKA AML1; transcription factor that binds to core elements of enhancers & promoters; regulates differentiation of hemopoietic stem cells into mature blood cells; leukemia link	NO	NO	NO	NO	NO	NO	NO
213690_s_at	213690_s_at	down			NO	NO	NO	NO	NO	NO	NO
213987_s_at	CDK13	down	cyclin-dependent kinase 13	Family members have roles as master switches in cell cycle control; impact on RNA processing/splicing	NO	NO	NO	NO	NO	NO	NO
218063_s_at	CDC42EP4	down	CDC42 effector protein (Rho GTPase binding) 4	May be GTPase related; GTP Rho binding; organisation of actin cytoskeleton	NO	NO	NO	NO	NO	NO	NO
219150_s_at	ADAP1	down	centaurin, alpha 1	Phospholipid binding protein; linked to Alzheimer's Disease	NO	NO	NO	NO	NO	NO	NO
229607_at	LOC100652912	down	uncharacterized LOC100652912		NO	NO	NO	NO	NO	NO	NO
236269_at	ZNF628	down	zinc finger protein 628		NO	NO	NO	NO	NO	NO	NO
239125_at	SLC25A5-AS1	down	SLC25A5 antisense RNA 1 (non-protein coding)	Antisense RNA to mitochondrial ANT2; SLC25A5 is an inner mitochondrial membrane transport protein that translocates ADP	NO	NO	NO	NO	NO	NO	NO
239422_at	GPC2	down	glypican 2 (cerebroglycan)	Cell surface proteoglycan; found in developing nervous system; role in cell adhesion	NO	NO	NO	NO	NO	NO	NO
239837_at	ADAM11	down	ADAM metallopeptidase domain 11	Metalloprotease-like protein	NO	NO	NO	NO	NO	NO	NO
240098_at	RIF1	down	RAP1 interacting factor homolog (yeast)	Maybe involved in DNA repair; telomere-associated (may regulate telomere length)	NO	NO	NO	NO	NO	NO	NO
244182_at	244182_at	down	Homo sapiens, clone IMAGE:5756056, mRNA		NO	NO	NO	NO	NO	NO	NO
89476_r_at	NPEPL1	down	aminopeptidase-like 1	May catalyze removal of unsusbstituted N-terminal AA from various peptides	NO	NO	NO	NO	NO	NO	NO
202312_s_at	COL1A1	down	collagen, type I, alpha 1	Reduced in aging skin and bone; osteoporosis linked	NO	YES, up	NO	NO	NO	NO	NO
208232_x_at	NRG1	down	neuregulin 1	Repairs nerve damage in the adult; high levels linked to longevity in rodents	NO	NO	NO	NO	NO	NO	NO
209280_at	MRC2	down	mannose receptor, C type 2	Role in ECM remodelling; linked to tumourigenesis and metastasis	NO	NO	NO	NO	NO	NO	NO
220482_s_at	SERGEF	down	secretion regulating guanine nucleotide exchange factor	Guanyl-nucleotide exchange factor activity - may be involved in secretion process; deafness-related	NO	NO	NO	NO	NO	NO	NO
226871_s_at	ATG4D	down	autophagy related 4D, cysteine peptidase	Cysteine-type endopeptidase involved in autophagy	NO	NO	NO	NO	NO	NO	NO
244164_at	FAM223B	down	Homo sapiens family with sequence similarity 223, member B (non-protein coding) (FAM223B), non-coding RNA	Non-protein coding	NO	NO	NO	NO	NO	NO	NO
244591_x_at	RNF207	down	Ring finger protein 207	Variation in QT interval SNPS	NO	NO	NO	NO	NO	NO	NO
211837_s_at	PTCRA	down	pre T-cell antigen receptor alpha	T cell development	NO	NO	NO	NO	NO	NO	NO
214213_x_at	LMNA	down	lamin A/C	Linked to Hutchinson-Gilford Progeria Syndrome (HGPS), caused by a spontaneous mutation (truncated version), and characterized by premature aging. Nuclear membrane structural component- roles in cell cycle control, DNA Replication & chromatin organisation; cleaved during apoptosis; mice deficient have enhanced mTORC1 signaling linked to dystrophic pathology	NO	YES, up	NO	NO	yes	NO	NO
214316_x_at	CALR	down	Calreticulin	Calcium binding/regulation; protein folding in ER; possible nuclear receptor modulation; reduced protein expression during aging in mouse skeletal muscle	NO	NO	NO	NO	NO	NO	NO
223415_at	RPP25	down	ribonuclease P 25kDa subunit	Component of ribonuclease P, a protein complex that generates mature tRNA by cleaving their 5' ends; linked to developmental brain disorders	NO	NO	NO	NO	NO	NO	NO
228677_s_at	RASAL3	down	RAS protein activator like 3	Ras GTPase activator activity	NO	NO	NO	NO	NO	NO	NO
228684_at	ZNF503	down	zinc finger protein 503	AKA Nolz1; RAR signalling	NO	NO	NO	NO	NO	NO	NO
236845_at	TRIM62	down	tripartite motif containing 62	E3 ubiquitin ligase; potential immune role	NO	NO	NO	NO	NO	NO	NO
238046_x_at	PWWP2B	down	PWWP domain containing 2B	Histone modification biochemistry	NO	NO	NO	NO	NO	NO	NO
207883_s_at	TFR2	down	transferrin receptor 2	iron homeostasis	NO	NO	NO	NO	NO	NO	NO
209983_s_at	NRXN2	down	neurexin 2	Neurological role; loss of function disorders - neuronal cell surface protein with role in cell recognition and adhesion molecule binding	NO	NO	NO	NO	NO	NO	NO
210364_at	SCN2B	down	sodium channel, voltage-gated, type II, beta subunit	Subunit of voltage-gated sodium channel; may be regulated by BACE1	NO	NO	NO	NO	NO	NO	NO
219967_at	MRM1	down	mitochondrial rRNA methyltransferase 1 homolog (S. cerevisiae)	Mitochondrial ribosome complex; RNA methylation	NO	NO	NO	NO	NO	NO	NO
220989_s_at	AMN	down	amnion associated transmembrane protein	Developmental gene; transmembrane protein thought to regulate bone morphogenetic protein (BMP) receptor function	NO	NO	NO	NO	NO	NO	NO
231764_at	CHRAC1	down	chromatin accessibility complex 1	Histone-fold protein that binds DNA	NO	NO	NO	NO	NO	NO	NO
233894_x_at	EMID2	down	EMI domain containing 2	AKA COL26A1	NO	NO	NO	NO	NO	NO	NO
234003_at	ENOX2	down	ecto-NOX disulfide-thiol exchanger 2	Cell surface protein; two enzyme activities - catalysis of hydroquinone or NADH oxidation and protein disulfide interchange - may control physical membrane displacement for vesicle budding or cell enlargement; pro-growth in tumour cells	NO	NO	NO	NO	NO	NO	NO
235671_at	235671_at	down	Homo sapiens BAC clone RP11-489G24		NO	NO	NO	NO	NO	NO	NO
236746_at	GALNT1	down	UDP-N-acetyl-alpha-D-galactosamine:polypeptide N-acetylgalactosaminyltransferase 1 (GalNAc-T1)	O-linked oligosaccharide biosynthesis; reduced with age of bone cell donor	NO	NO	NO	NO	NO	NO	NO
206080_at	PLCH2	down	phospholipase C, eta 2	G-coupled protein receptor modulation; lipid catabolic processes	NO	NO	NO	yes	NO	NO	NO
213433_at	ARL3	down	ADP-ribosylation factor-like 3	Member of ribosylation factor family of GTP-binding proteins; RP2 is a GTPase-activating protein (GAP) for ARL3	NO	NO	NO	NO	NO	NO	NO
214209_s_at	ABCB9	down	ATP-binding cassette, sub-family B (MDR/TAP), member 9	Membrane-associated ATP-binding cassette transporter; may transport peptides from cytosol into lysosomal lumen; associated with antigen processing	NO	NO	NO	NO	NO	NO	NO
215649_s_at	MVK	down	mevalonate kinase	Mevanolate kinase activity - key enzyme in isoprenoid and sterol biosynthesis; substrate for Geranylgeranylpyrophosphate leads to aberrant activation of the small GTPase Rac1	NO	NO	NO	NO	NO	NO	NO
230693_at	ATP2A1	down	ATPase, Ca++ transporting, cardiac muscle, fast twitch 1	Catalyzes ATP hydrolysis coupled with Ca++ translocation, & is involved in muscle excitation and contraction	NO	NO	NO	NO	NO	NO	NO
231520_at	SLC35F3	down	Solute carrier family 35, member F3		NO	NO	NO	NO	NO	NO	NO
239523_at	TUSC5	down	tumor suppressor candidate 5	Expressed abundantly in WAT, BAT and peripheral afferent neurons; may be involved in fat metabolism - increased expression in response to PPARgamma agonist in 3T3-L1 cells	NO	NO	NO	NO	NO	NO	NO
240116_at	240116_at	down	AT rich interactive domain 1B (SWI1-like)		NO	NO	NO	NO	NO	NO	NO
241427_x_at	FBXW7	down	Homo sapiens F-box and WD repeat domain containing 7, E3 ubiquitin protein ligase (FBXW7)	Substrate recognition component of SCF (SKP1-CUL1-F-box protein) E3 ubiquitin-protein ligase complex - mediates ubiquitination of cyclin E; mutations linked to cancer	NO	NO	NO	NO	NO	NO	NO
208129_x_at	RUNX1	down	runt-related transcription factor 1 (acute myeloid leukemia 1; aml1 oncogene)	AKA AML1; transcription factor that binds to core elements of enhancers & promoters; regulates differentiation of hemopoietic stem cells into mature blood cells; leukemia link	NO	NO	NO	NO	NO	NO	NO
216980_s_at	SPN	down	sialophorin (gpL115, leukosialin, CD43)	Transmembrane protein found on surface of immune cells; Wiskott-Aldrich syndrome	NO	NO	NO	NO	NO	NO	NO
218762_at	ZNF574	down	zinc finger protein 574		NO	NO	NO	NO	NO	NO	NO
219756_s_at	POF1B	down	premature ovarian failure, 1B	Associated with premature ovarian failure	NO	NO	NO	NO	NO	NO	NO
226141_at	CCDC149	down	coiled-coil domain containing 149		NO	NO	NO	NO	NO	NO	NO
229047_at	PLEKHB1	down	Pleckstrin homology domain containing, family B (evectins) member 1	developmental; membrane-associated signal transduction activity	NO	NO	NO	yes	NO	NO	NO
229343_at	GTSE1	down	G-2 and S-phase expressed 1	Expressed in S & G2 phase of cell cycle; microtubule-associated protein important in cell migration	NO	NO	NO	NO	NO	NO	NO
237046_x_at	IL34	down	interleukin 34	Alternative ligand for Csf-1 receptor; vitD regulated in skeletal cells; increased in serum and synovial fluid from rheumatoid arthritis patients	NO	NO	NO	NO	NO	NO	NO
239060_at	239060_at	down	Homo sapiens Chromosome 11q13 BAC Clone b79g17		NO	NO	NO	NO	NO	NO	NO
240241_at	240241_at	down	RP11-269P11 on chromosome 9		NO	NO	NO	NO	NO	NO	NO
207914_x_at	EVX1	down	even-skipped homeobox 1	Developmental; altered methylation in cancers	NO	NO	NO	NO	NO	NO	NO
213052_at	PRKAR2A	down	protein kinase, cAMP-dependent, regulatory, type II, alpha	Subunit of cAMP-dependent protein kinase; age-dependent changes reported in rats	NO	NO	NO	NO	NO	NO	NO
217410_at	AGRN	down	agrin	Large proteoglycan; Induces aggregation of signaling proteins in immune and nervous systems through a common lipid raft pathway; role in development of NMJ during embryogenesis; binds several proteins on skeletal muscle surface like MuSK receptor, laminin & dystroglycan - stabilise NMJ	NO	NO	NO	yes	NO	NO	NO
225072_at	ZCCHC3	down	zinc finger, CCHC domain containing 3		NO	NO	NO	NO	NO	NO	NO
234400_at	234400_at	down			NO	NO	NO	NO	NO	NO	NO
203055_s_at	ARHGEF1	down	Rho guanine nucleotide exchange factor (GEF) 1	Rho guanine nucleotide exchange factor	NO	NO	NO	NO	NO	NO	NO
206906_at	ICAM5	down	intercellular adhesion molecule 5, telencephalin	Transmembrane glycoprotein involved in adhesion	NO	NO	NO	NO	NO	NO	NO
220529_at	FLJ11710	down	uncharacterized protein FLJ11710		NO	NO	NO	NO	NO	NO	NO
231242_at	BHLHE41	down	basic helix-loop-helix family, member e41	AKA DEC2 or Sharp-1; regulator of aggressive breast cancer; antitumour promotes HIF1 deg.; negative regulator of transcription from RNA Pol II promoter; regulator of molecular clock	NO	NO	NO	NO	NO	NO	NO
234342_at	FAM20C	down	family with sequence similarity 20, member C	Calcium-binding kinase that phosphorylates the caseins and several secreted proteins implicated in biomineralization; loss relates to bone disorders	NO	NO	NO	NO	NO	NO	NO
234748_x_at	KIF20B	down	kinesin family member 20B	Plus-end-directed motor enzyme that is required for completion of cytokinesis	NO	NO	NO	NO	NO	NO	NO
240325_x_at	SOX30P1	down	Homo sapiens SRY (sex determining region Y)-box 30 pseudogene 1 (SOX30P1)	Transcriptional activator; developmental	NO	NO	NO	NO	NO	NO	NO
201592_at	EIF3H	down	eukaryotic translation initiation factor 3, subunit 3 gamma, 40kDa	Important in initiation of protein translation; cancer-linked	NO	NO	NO	NO	NO	NO	NO
203876_s_at	MMP11	down	matrix metallopeptidase 11 (stromelysin 3)	AKA stromelysin 3; overexpressed in human tumours	NO	NO	NO	NO	NO	NO	NO
223137_at	ZDHHC4	down	zinc finger, DHHC-type containing 4		NO	NO	NO	NO	NO	NO	NO
223426_s_at	EPB41L4B	down	erythrocyte membrane protein band 4.1 like 4B	Cytoskeletal binding protein; highly expressed in melanoma cells; progression in breast cancer	NO	NO	NO	NO	yes	NO	NO
227563_at	FAM27E3	down	family with sequence similarity 27, member E3		NO	NO	NO	NO	NO	NO	NO
231402_at	231402_at	down	Homo sapiens BAC clone RP11-563K23 from 7		NO	NO	NO	NO	NO	NO	NO
238125_at	ADAMTS16	down	ADAM metallopeptidase with thrombospondin type 1 motif, 16	Expressed in human cartilage and synovium; increased expression in tissues from osteoarthritis patients; increased by TGFbeta in chondrocytes; linked to hypertension	NO	NO	NO	NO	NO	NO	NO
209097_s_at	JAG1	down	jagged 1	rs2273061 of JAG1 gene associated with high BMD; lower fracture risk; G allele rs2273061 higher JAG1 mRNA; ligand for Notch receptors; reduced expression in skeletal muscle from older men compared to young	NO	YES, up	NO	NO	NO	NO	NO
214125_s_at	NENF	down	Neuron derived neurotrophic factor	Neuron differentiation and development	NO	NO	NO	NO	NO	NO	NO
215026_x_at	SCNN1A	down	sodium channel, non-voltage-gated 1 alpha subunit	Subunit of non-voltage-gated, amiloride-sensitive, sodium channel; lung fluid homeostasis role	NO	NO	NO	NO	NO	NO	NO
217074_at	SMOX	down	spermine oxidase	Polyamine oxidase; some link to SMAD signalling	NO	NO	NO	NO	NO	NO	NO
220096_at	RNASET2	down	Homo sapiens ribonuclease T2 (RNASET2)	Ribonuclease; appears to suppress tumorigenicity	NO	NO	NO	NO	NO	NO	NO
222323_at	CRYGEP	down	crystallin, gamma E, pseudogene		NO	NO	NO	NO	NO	NO	NO
227211_at	PHF19	down	PHD finger protein 19	Polycomb repressive complex 2; Phf19 binds with H3K36me2 and H3K36me3; zinc bindng; transcriptional repressor; overexpressed in many types of cancer	NO	NO	NO	NO	NO	NO	NO
227720_at	ANKRD13B	down	ankyrin repeat domain 13B	Related to EGF signalling	NO	NO	NO	NO	NO	NO	NO
230345_at	SEMA7A	down	semaphorin 7A, GPI membrane anchor (John Milton Hagen blood group)	Axonal growth; t-cell function; binds to cell surfaces via GPI linkage; role in integrin-mediated signaling - promotes formation of focal adhesion complexes; promotes pro-inflammatory cytokine production by monocytes & macrophages	NO	NO	NO	NO	NO	NO	NO
205224_at	SURF2	down	surfeit 2		NO	NO	NO	NO	NO	NO	NO
212114_at	ATXN7L3B	down	hypothetical LOC552889	Linked to neurological disease	NO	NO	NO	NO	NO	NO	NO
220849_at	LOC79999	down	uncharacterized LOC79999		NO	NO	NO	NO	NO	NO	NO
223153_x_at	TMUB1	down	transmembrane and ubiquitin-like domain containing 1	Cell cycle progression, DNA repair, apoptosis; mouse wakefulness	NO	NO	NO	NO	NO	NO	NO
230576_at	BLOC1S3	down	Biogenesis of lysosome-related organelles complex-1, subunit 3	Biogenesis of organelles of the endosomal-lysosomal system	NO	NO	NO	NO	NO	NO	NO
238406_x_at	SEZ6L2	down	seizure related 6 homolog (mouse)-like 2	Cell surface protein; link to autism spectrum disorders & increased in lung cancers	NO	NO	NO	NO	NO	NO	NO
224886_at	JMJD8	down	jumonji domain containing 8	Possibly epigenetic-related	NO	NO	NO	NO	NO	NO	NO
225693_s_at	CAMTA1	down	calmodulin binding transcription activator 1	Tumour suppressor; transcriptional activator; cancer-related	NO	NO	yes	NO	yes	NO	NO
226706_at	FAM20C	down								NO	NO
227287_at	CITED2	down	Cbp/p300-interacting transactivator, with Glu/Asp-rich carboxy-terminal domain, 2	Regulates PPARg/PGC1a, HIF1; increased by fasting; downregulated in ageing rat tendon; transcriptional coactivator of p300/CBP-mediated transcriptional coactivator complex; positive regulator of TGFbeta signaling	NO	NO	NO	NO	NO	NO	NO
239522_at	IL12RB1	down	interleukin 12 receptor, beta 1	Innate immunity; forms part of the IL-12R complex for high affinity binding of IL-12	NO	NO	NO	NO	NO	NO	NO
244193_at	DNAJC22	down	DnaJ (Hsp40) homolog, subfamily C, member 22	Heat-shock family member; protein folding; wurst protein; endocytosis	NO	NO	NO	NO	NO	NO	NO
220024_s_at	PRX	down	periaxin	Nerve development; interacts with dystroglycan complex; early onset Charcot-Marie-Tooth neuropathy	NO	NO	NO	NO	NO	NO	NO
241563_at	241563_at	down	Homo sapiens chromosome 3 clone RP11-384L8		NO	NO	NO	NO	NO	NO	NO
240550_at	OTUB2	down	OTU domain, ubiquitin aldehyde binding 2	De-ubiquitinating enzyme	NO	NO	NO	NO	NO	NO	NO
235879_at	MBNL1	up	muscle blind like 1	RNA binding; regulates splicing; regulates insulin receptor splicing - affecting binding kinetics	NO	NO	yes	NO	NO	negative	NO
239629_at	CFLAR	up	CASP8 and FADD-like apoptosis regulator	anti-apoptotic; inhibits TNFRSF6-mediated apoptosis; lacks caspase acivity; c-FLIP may be related to muscle ageing in mouse model - overexpression in TG mice affected satellite cell prolif & promoted SM ageing	NO	NO	yes	NO	NO	NO	NO
241789_at	RBMS3	up	RNA binding motif, single stranded interacting protein 3	TGFbeta-related; links to bone mineral density and tumours	NO	NO	NO	NO	NO	NO	NO
212649_at	DHX29	up	DEAH (Asp-Glu-Ala-His) box polypeptide 29	RNA helicase involved in translation initiation	NO	NO	NO	NO	NO	NO	NO
219737_s_at	PCDH9	up	protocadherin 9	Calcium-dependent cell-cell adhesion and recognition protein; neural	NO	NO	yes	NO	NO	NO	NO
230375_at	PNISR	up	PNN-interacting serine/arginine-rich protein	AKA splicing factor, arginine/serine-rich 18; regulated by ageing in mouse (PMID: 19968875)	NO	NO	NO	NO	NO	NO	NO
204362_at	SKAP2	up	src kinase associated phosphoprotein 2	Adapter protein; linked to actin assembly & stress fibre formation - regulates HSF4b (linked to cataracts); increased with age in mice hearts - reversed by caloric restriction	NO	YES, up	NO	NO	NO	NO	NO
231199_at	RP11-271C24.3	up	Mak3 homolog (S. cerevisiae)		NO	NO	NO	NO	NO	NO	NO
221589_s_at	ALDH6A1	up	aldehyde dehydrogenase 6 family, member A1	AKA MMSDH; targeted in ageing rat heart; mitochondrial tetramer expressed at high levels in the liver, kidney and heart and at lower levels in muscle and brain; mitochondrial enzyme with role in valine and pyrimidine catabolic pathways	NO	NO	yes	NO	NO	NO	NO
204731_at	TGFBR3	up	transforming growth factor, beta receptor III (betaglycan, 300kDa)	AKA betaglycan; cell surface proteoglycan that acts as co-receptor with other TGFB receptor superfamily members; reduced expression in various cancers	NO	NO	NO	NO	NO	NO	NO
1556095_at	UNC13C	up	unc-13 homolog C (C. elegans)	Link to processing of phorbol esters processing: APP, receptor activation may reduce Beta-A: Learning?; unc13 genes in c.elegans linked to aging and longevity	NO	YES, down	yes	NO	NO	NO	NO
242197_x_at	CD36	up	CD36 molecule (thrombospondin receptor)	Receptor for oxidised lipids; increases with age; contributes to obesity-related cardiac hypertrophy in mice	NO	YES, up	NO	NO	NO	NO	NO

## Sheet: 70% Top 670
217700_at	CNPY4
234495_at	KLK15
89476_r_at	NPEPL1
244707_at	HCN4 AS
244193_at	DNAJC22
211180_x_at	RUNX1
243906_at	243906_at
214213_x_at	LMNA
217079_at	217079_at
220024_s_at	PRX
240116_at	240116_at
229047_at	PLEKHB1
241427_x_at	FBXW7
230044_at	PCYT2
216327_s_at	SIGLEC8
219967_at	MRM1
239125_at	SLC25A5
234748_x_at	KIF20B
206080_at	PLCH2
230345_at	SEMA7A
238046_x_at	238046_x_at
214209_s_at	ABCB9
208232_x_at	NRG1
221309_at	RBM17
207883_s_at	TFR2
218762_at	ZNF574
239523_at	TUSC5
240241_at	240241_at
227563_at	FAM27E3
240325_x_at	SOX30P1
228279_s_at	TNK2
205050_s_at	MAPK8IP2
217410_at	AGRN
241563_at	RP11-384L8.1
231242_at	BHLHE41
223153_x_at	TMUB1
226871_s_at	ATG4D
239837_at	ADAM11
214316_x_at	CALR
209983_s_at	NRXN2
222197_s_at	LOC100128008
233894_x_at	COL26A1
209097_s_at	JAG1
220849_at	EPN2
230576_at	BLOC1S3
203842_s_at	MAPRE3
212512_s_at	CARM1
235879_at	MBNL1
227287_at	CITED2
207914_x_at	EVX1
236845_at	TRIM62
238406_x_at	SEZ6L2
213433_at	ARL3
240686_x_at	TFRC
210364_at	SCN2B
231402_at	LOC100129105
226706_at	FAM20C
234342_at	234342_at
239060_at	239060_at
244182_at	244182_at
219756_s_at	POF1B
236269_at	ZNF628
234400_at	234400_at
210483_at	TNFRSF10C
211837_s_at	PTCRA
213987_s_at	CDK13
202588_at	AK1
203876_s_at	MMP11
220529_at	FLJ11710
204362_at	SKAP2
236278_at	HIST1H3E
231520_at	SLC35F3
217046_s_at	AGER
230375_at	PNISR
240098_at	RIF1
239522_at	IL12RB1
225693_s_at	CAMTA1
239422_at	GPC2
237046_x_at	IL34
228876_at	BAIAP2L2
244591_x_at	RNF207
227211_at	PHF19
221589_s_at	ALDH6A1
204974_at	RAB3A
234003_at	ENOX2
214125_s_at	NENF
225072_at	ZCCHC3
234536_at	SARDH
215026_x_at	SCNN1A
217696_at	FUT7
206906_at	ICAM5
230693_at	ATP2A1
217074_at	SMOX
229508_at	U2AF2
223137_at	ZDHHC4
234694_at	CNTROB
220096_at	RNASET2
208129_x_at	RUNX1
226141_at	CCDC149
222080_s_at	SIRT5
241789_at	RBMS3
203055_s_at	ARHGEF1
213690_s_at	213690_s_at
215488_at	215488_at
239446_x_at	DCBLD2
227781_x_at	FAM57B
231764_at	CHRAC1
219737_s_at	PCDH9
229730_at	SMTNL2
213052_at	PRKAR2A
227720_at	ANKRD13B
204731_at	TGFBR3
220482_s_at	SERGEF
215649_s_at	MVK
238125_at	ADAMTS16
244164_at	FAM223B
219150_s_at	ADAP1
220989_s_at	AMN
205224_at	SURF2
206416_at	ZNF205
239629_at	CFLAR
242197_x_at	CD36
1556095_at	UNC13C
229343_at	GTSE1
216980_s_at	SPN
236091_at	HMGB2
209280_at	MRC2
228684_at	ZNF503
229607_at	LOC100652912
218063_s_at	CDC42EP4
212114_at	ATXN7L3B
240147_at	C7ORF50
223426_s_at	EPB41L4B
202312_s_at	COL1A1
235671_at	235671_at
226674_at	SHISA4
227456_s_at	C6orf136
231199_at	RP11-271C24.3
244504_x_at	ARF1
236030_at	RCOR2
238006_at	SIN3A
212649_at	DHX29
228677_s_at	RASAL3
201592_at	EIF3H
215844_at	TNPO2
240550_at	OTUB2
227738_s_at	ARMC5
236746_at	GALNT1
224886_at	JMJD8
223415_at	RPP25
222323_at	CRYGEP
244566_at	244566_at
241618_at	241618_at
216289_at	GPR144
230474_at	UBIAD1
208102_s_at	PSD
213170_at	GPX7
224003_at	TTTY14
232394_at	RP11-517C16.2
243567_at	243567_at
239508_x_at	CCDC108
1556096_s_at	UNC13C
241795_at	RHEB
228405_at	RHPN1
236885_at	MEX3A
232091_s_at	ZDHHC24
231224_x_at	PRKAG2
204375_at	CLSTN3
211638_at	IGHA1
241961_at	SRD5A2L2
225239_at	NEAT1
1568248_x_at	SNORA71B
234010_at	234010_at
207005_s_at	BCL2
230368_at	ERF
214105_at	SOCS3
222543_at	DERL1
214122_at	PDLIM7
241629_at	241629_at
237370_at	237370_at
206146_s_at	RHAG
209266_s_at	SLC39A8
234280_at	REG3A
231561_s_at	APOC2
222066_at	EPB41L1
231998_at	SART1
1558678_s_at	MALAT1
215661_at	MAST2
209971_x_at	JTV1
243260_x_at	C8orf5
209446_s_at	PKM2
243029_at	KREMEN1
214471_x_at	LHB
236348_at	TMEM176B
234918_at	GLTSCR2
211733_x_at	SCP2
235929_s_at	RP11-399K21.13
238325_s_at	ODF3B
218707_at	ZNF444
211476_at	MYOZ2
234928_x_at	RUNX3
217511_at	KAZALD1
230170_at	OSM
221557_s_at	LEF1
203986_at	STBD1
216256_at	GRM8
223147_s_at	WDR33
228219_s_at	UPB1
213700_s_at	PK
239933_x_at	CCDC176
241671_x_at	CASC15
208104_s_at	TSC22D4
209979_at	ADARB1
241670_x_at	LOC729177
211357_s_at	ALDOB
1559641_at	1559641_at
236303_at	ARF3
211576_s_at	SLC19A1
229434_at	229434_at
202138_x_at	AIMP2
236317_at	236317_at
243267_x_at	243267_x_at
229758_at	TIGD5
227684_at	S1PR2
236744_at	PHPT1
212958_x_at	PAM
216821_at	KRT8
207025_at	GJC2
205424_at	TBKBP1
206338_at	ELAVL3
221013_s_at	APOL2
206763_at	FKBP6
236904_x_at	TECTA
216180_s_at	SYNJ2
206824_at	CES4
234496_x_at	NYX
222154_s_at	SPATS2L
229519_at	FXR1
243651_at	CPEB3
221968_s_at	ZNF771
242287_at	CLIP1
226846_at	PHYHD1
230466_s_at	230466_s_at
231558_at	231558_at
218606_at	ZDHHC7
213389_at	ZNF592
218235_s_at	UTP11L
209359_x_at	RUNX1
241929_at	241929_at
235817_at	TMEM184A
225709_at	ARL6IP6
213693_s_at	MUC1
231108_at	FUS
201963_at	ACSL1
201424_s_at	CUL4A
209697_at	209697_at
215256_x_at	SNX26
223795_at	TSPAN10
222228_s_at	ALKBH4
234380_x_at	LOC728649
219417_s_at	C17orf59
227362_at	SLC2A4RG
213011_s_at	TPI1
228105_at	228105_at
217058_at	GNAS
213156_at	213156_at
223151_at	DCUN1D5
206986_at	FGF18
230035_at	BOC
225480_at	C1orf122
214335_at	RPL18
236737_at	ENTHD2
200608_s_at	RAD21
209449_at	LSM2
241935_at	SHROOM1
208474_at	CLDN6
241799_x_at	241799_x_at
242425_at	242425_at
223801_s_at	APOL4
227937_at	MYPOP
208176_at	DUX1
208272_at	RANBP3
228823_at	POLR2J2
236033_at	ASB12
214056_at	MCL1
228798_x_at	MAZ
221256_s_at	HDHD3
216345_at	ZSWIM8
229040_at	ITGB2-AS1
205611_at	TNFSF12
235734_at	PACSIN3
231782_s_at	KLK4
204692_at	LRCH4
229717_at	AMIGO3
242246_x_at	MIR770
211867_s_at	PCDHA10
205362_s_at	PFDN4
233679_at	MAP3K7IP1
229617_x_at	AP2A1
239428_at	RAB1A
205387_s_at	CGB
226857_at	ARHGEF19
244580_at	244580_at
201375_s_at	PPP2CB
215454_x_at	SFTPC
201996_s_at	SPEN
230439_at	RBAK-RBAKDN
235383_at	MYO7B
236724_at	CFC1
208412_s_at	RARB
227294_at	ZNF689
213740_s_at	TMEM262
244656_at	RASL10B
223514_at	CARD11
207667_s_at	MAP2K3
210393_at	LGR5
214237_x_at	PAWR
228648_at	LRG1
230221_at	BAT5
218447_at	CMC2
215367_at	KIAA1614
203027_s_at	MVD
237993_at	CHCHD5
236258_at	RBBP8NL
241669_x_at	PRKD2
232328_at	ZNF552
239700_at	ZNF710
215353_at	215353_at
205665_at	TSPAN9
227935_s_at	PCGF5
204635_at	RPS6KA5
205105_at	MAN2A1
238345_at	SLC38A10
203996_s_at	C21orf2
238153_at	PDE6B
230228_at	SSC5D
201806_s_at	ATXN2L
215377_at	CTBP2
235491_at	ZBTB10
206889_at	PDIA2
238313_at	238313_at
218819_at	INTS6
219835_at	PRDM8
229381_at	C1orf64
230561_s_at	KANSL1L
231268_at	MYBL1
221758_at	ARMC6
238916_at	LINC00938
210499_s_at	PQBP1
209966_x_at	ESRRG
244218_at	244218_at
205312_at	SPI1
218827_s_at	CEP192
214375_at	PPFIBP1
227468_at	CPT1C
212208_at	MED13L
226428_at	TNPO2
230131_x_at	ARSD
238263_at	EPHA1-AS1
228074_at	ITPRIPL2
237646_x_at	PLEKHG5
202587_s_at	AK1
222957_at	NEU4
217040_x_at	SOX15
233938_at	C11orf86
213177_at	MAPK8IP3
227772_at	LATS1
211901_s_at	PDE4A
210332_at	LOC100134498
205390_s_at	ANK1
205629_s_at	CRH
34408_at	RTN2
206827_s_at	TRPV6
241921_x_at	241921_x_at
239251_at	239251_at
230046_at	AC005789.11
238849_at	ACY1
225612_s_at	B3GNT5
219893_at	CCDC71
243239_at	SAMM50
232568_at	MGC24103
204249_s_at	LMO2
216647_at	TCF3
221493_at	TSPYL1
237144_at	LTBP3
218834_s_at	TMEM132A
232012_at	CAPN1
215492_x_at	PTCRA
34031_i_at	KRIT1
226675_s_at	MALAT1
226907_at	PPP1R14C
239356_at	LOC100129122
1569006_at	CTB-167G5.5
205075_at	SERPINF2
233073_at	233073_at
238866_at	C19orf68
215058_at	DENND5B
230625_s_at	TSPAN12
241211_at	241211_at
239152_at	239152_at
217203_at	GLUL
234021_at	EML2
230907_at	GPRC5C
212177_at	SFRS18
207468_s_at	SFRP5
231480_at	SLC6A19
234746_at	234746_at
206620_at	GRAP
229341_at	TFCP2L1
234491_s_at	SAV1
215979_s_at	SLC7A1
215676_at	BRF1
237534_at	237534_at
53071_s_at	OGFOD3
226359_at	GTPBP1
240051_at	TPD52L3
225571_at	LIFR
208661_s_at	TTC3
213321_at	BCKDHB
1554274_a_at	SSH1
207274_at	CHRNE
235432_at	NPHP3
227391_x_at	LRRFIP1
221136_at	GDF2
203203_s_at	KRR1
225428_s_at	DDX54
213956_at	CEP350
212845_at	SAMD4A
211119_at	ESR2
235916_at	YPEL4
205586_x_at	VGF
213939_s_at	RUFY3
242503_at	CHST13
202482_x_at	RANBP1
219636_s_at	ARMC9
236479_at	SCN8A
244212_at	244212_at
231974_at	MLL2
202401_s_at	SRF
201882_x_at	B4GALT1
231161_x_at	231161_x_at
222560_at	LANCL2
221754_s_at	CORO1B
237463_at	ZFPM1
209202_s_at	EXTL3
202700_s_at	TMEM63A
234411_x_at	CD44
231728_at	CAPS
204104_at	SNAPC2
223004_s_at	TIMMDC1
209992_at	PFKFB2
214312_at	FOXA2
208607_s_at	SAA1
213922_at	TTBK2
239643_at	RP13-616I3.1
227520_at	CXorf15
203437_at	TMEM11
225639_at	SKAP2
212771_at	FAM171A1
214798_at	ATP2C2
240624_x_at	LOC100134685
232534_at	LIN37
201452_at	RHEB
229714_at	HS6ST3
232480_at	FLJ27365
221333_at	FOXP3
234714_x_at	ATP2B2
209765_at	ADAM19
229335_at	CADM4
225290_at	ETNK1
205640_at	ALDH3B1
206646_at	GLI1
226439_s_at	NBEA
201300_s_at	PRNP
203792_x_at	PCGF2
242744_s_at	CASR
239368_at	239368_at
214037_s_at	CCDC22
202305_s_at	FEZ2
241894_at	VMO1
225545_at	EEF2K
223464_at	OSBPL5
237334_at	SFXN2
211322_s_at	SARDH
206820_at	AGFG2
222346_at	LAMA1
237764_at	AC062017.1
1558747_at	SMCHD1
241125_at	241125_at
206179_s_at	TPPP
239555_at	239555_at
202005_at	ST14
203124_s_at	SLC11A2
1552343_s_at	PDE7A
201921_at	GNG10
201750_s_at	ECE1
231030_at	LOC100132618
214917_at	PRKAA1
235047_x_at	NACC1
212417_at	SCAMP1
229112_at	SIRT5
238080_at	B4GALNT4
205212_s_at	ACAP1
215695_s_at	GYG2
210613_s_at	SYNGR1
238082_at	238082_at
219694_at	FAM105A
217081_at	OR2H2
1556136_at	MYLK4
224431_s_at	SUV420H2
240210_at	ATAD3C
244057_s_at	VSTM4
240875_at	CTC1
224932_at	CHCHD10
227989_at	LTBP4
229719_s_at	DERL3
213345_at	NFATC4
229353_s_at	NUCKS1
230429_at	230429_at
233128_at	233128_at
237013_at	237013_at
242457_at	242457_at
227991_x_at	ZBTB43
207434_s_at	FXYD2
207532_at	CRYGD
218045_x_at	PTMS
223266_at	STRADB
211252_x_at	PTCRA
213306_at	MPDZ
210783_x_at	CLEC11A
204837_at	MTMR9
209442_x_at	ANK3
243285_at	LOC283335
210126_at	PSG9
228625_at	CITED4
206278_at	PTAFR
244104_at	MGAT3
217898_at	EMC7
208874_x_at	PPP2R4
222040_at	HNRNPA1
213971_s_at	SUZ12
202571_s_at	DLGAP4
224996_at	ASPH
237075_at	AC104653.1
222667_s_at	ASH1L
228319_at	FAM84A
203891_s_at	DAPK3
223554_s_at	RANGRF
200686_s_at	SFRS11
237454_at	237454_at
212487_at	GPATCH8
240280_at	UFSP1
208809_s_at	C6orf62
230580_at	230580_at
207643_s_at	TNFRSF1A
224731_at	HMGB1
227259_at	CD47
204144_s_at	PIGQ
223970_at	RETNLB
231710_at	CAPS
229483_at	229483_at
239689_at	239689_at
229709_at	ATP1B3
229638_at	IRX3
215111_s_at	TSC22D1
225807_at	JUB
214142_at	ZG16
229693_at	TMEM220
226400_at	CDC42
228651_at	VWA1
244279_at	SOBP
1553702_at	ZNF697
225874_at	FAM100A
230384_at	ANKRD23
227455_at	C6orf136
206349_at	LGI1
231818_x_at	SLC20A2
232323_s_at	TTC17
203282_at	GBE1
210201_x_at	BIN1
239920_at	UBTF
202146_at	IFRD1
217858_s_at	ARMCX3
213976_at	CIZ1
37831_at	SIPA1L3
239613_at	239613_at
220641_at	NOX5
236318_x_at	FBLL1
236689_at	RNF151
232933_at	KIAA1656
230247_at	230247_at
213125_at	OLFML2B
230374_at	PPP1R14B
226903_s_at	SLC6A10P
216214_at	216214_at
207106_s_at	LTK
223956_at	TMPRSS13
207339_s_at	LTB
201140_s_at	RAB5C
208450_at	LGALS2
236356_at	NDUFS1
214911_s_at	BRD2
207105_s_at	PIK3R2
213517_at	PCBP2
212331_at	RBL2
212205_at	H2AFV
212705_x_at	PNPLA2
230745_s_at	TOX3
233674_at	233674_at
201374_x_at	PPP2CB
230453_s_at	ATP2A3
239203_at	LSMEM1
221763_at	JMJD1C
235741_at	PPIA
224743_at	IMPAD1
201745_at	TWF1
232988_at	KIAA0182
201557_at	VAMP2
230756_at	ZNF683
222662_at	PPP1R3B
228231_at	SNX8
237018_at	237018_at
200602_at	APP
239243_at	ZNF638
214024_s_at	DGCR6L
219114_at	C3orf18
229198_at	USP35
208615_s_at	PTP4A2
214817_at	UNC13A
217549_at	217549_at
217231_s_at	MAST1
210663_s_at	KYNU
241451_s_at	241451_s_at
232732_at	RP11-793H13.3
217062_at	DMPK
243017_at	USP27X-AS1
212618_at	ZNF609
215860_at	SYT12
211248_s_at	CHRD
230531_at	KCNC3
219051_x_at	METRN
236439_at	236439_at
1554171_at	ZMYM3
234669_x_at	C11orf30
240949_x_at	240949_x_at
201448_at	TIA1
219654_at	PTPLA
228668_x_at	FLJ36031
227167_s_at	RASSF3
223904_at	PRKAG3
205332_at	RCE1
209262_s_at	NR2F6
236978_at	236978_at
225424_at	GPAM
226704_at	UBE2J2
244617_at	GPR26
229852_at	NMNAT1
237450_at	LOC389332
227662_at	SYNPO2
210561_s_at	WSB1
209850_s_at	CDC42EP2
242467_at	242467_at
219963_at	DUSP13
1553749_at	FAM76B
208470_s_at	HPR
212471_at	AVL9
207353_s_at	HMX1
205714_s_at	ZMYND10
234795_at	234795_at
229670_at	229670_at

## Sheet: Phenotype data Age classifier
Training dataset							Validation datasets
GEO code	group	dataset	Age	Aerobic Fitness	gender		GEO code	group	Tissue	study	dataset		GEO code	group	Tissue	study	dataset		GEO code	group	study	Tissue	dataset		GEO code	group	study	Tissue	dataset		GEO code	group	study	Tissue	dataset		GEO code	group	Study	Tissue	dataset		ArrayID	group	study	Tissue	dataset	replicate
o9	old	Prototype	63	3.50364	male		GSM239386	old	Muscle	GSE9419	Campbell		D77_JC064F	old	Muscle	GSE47881	Derby		GSM948623	young	GSE38718	Muscle	Hoffman		DUKE03_314	old	GSE47969	Muscle	Kraus		GSM702389	old	GSE28422	Muscle	Trappe		GSM300245	old	GSE11882	Brain_SF	Berchtold		TWPID1437_SKIN_1_1	old	E-TABM-1140	skin	Muther	replicate1
o15	old	Prototype	77	2.7386	male		GSM239387	old	Muscle	GSE9419	Campbell		D59_GS075F	old	Muscle	GSE47881	Derby		GSM948624	young	GSE38718	Muscle	Hoffman		DUKE04_319	old	GSE47969	Muscle	Kraus		GSM702390	old	GSE28422	Muscle	Trappe		GSM318840	old	GSE11882	Brain_SF	Berchtold		TWPID1436_SKIN_1_1	old	E-TABM-1140	skin	Muther	replicate1
o2	old	Prototype	59	2.629	male		GSM239388	old	Muscle	GSE9419	Campbell		D79_PC035F	old	Muscle	GSE47881	Derby		GSM948625	young	GSE38718	Muscle	Hoffman		DUKE08_357	old	GSE47969	Muscle	Kraus		GSM702391	old	GSE28422	Muscle	Trappe		GSM300288	old	GSE11882	Brain_SF	Berchtold		TWPID2903_SKIN_1_1	old	E-TABM-1140	skin	Muther	replicate1
o8	old	Prototype	63	2.42232	male		GSM239389	old	Muscle	GSE9419	Campbell		D69_JA071F	old	Muscle	GSE47881	Derby		GSM948626	young	GSE38718	Muscle	Hoffman		DUKE10_372	old	GSE47969	Muscle	Kraus		GSM702392	old	GSE28422	Muscle	Trappe		GSM300327	old	GSE11882	Brain_SF	Berchtold		TWPID8737_SKIN_1_1	old	E-TABM-1140	skin	Muther	replicate1
o7	old	Prototype	63	2.31962	male		GSM239390	old	Muscle	GSE9419	Campbell		D81_RB020F	old	Muscle	GSE47881	Derby		GSM948627	young	GSE38718	Muscle	Hoffman		DUKE109_371	old	GSE47969	Muscle	Kraus		GSM702394	old	GSE28422	Muscle	Trappe		GSM300241	old	GSE11882	Brain_SF	Berchtold		TWPID8751_SKIN_1_1	old	E-TABM-1140	skin	Muther	replicate1
o5	old	Prototype	61	1.97312	male		GSM239391	old	Muscle	GSE9419	Campbell		D87_MJ022F	old	Muscle	GSE47881	Derby		GSM948628	young	GSE38718	Muscle	Hoffman		DUKE115_415	old	GSE47969	Muscle	Kraus		GSM702401	old	GSE28422	Muscle	Trappe		GSM300247	old	GSE11882	Brain_SF	Berchtold		TWPID12645_SKIN_1_1	old	E-TABM-1140	skin	Muther	replicate1
o11	old	Prototype	68	1.75962	male		GSM239422	old	Muscle	GSE9419	Campbell		D91_JW087F	old	Muscle	GSE47881	Derby		GSM948629	young	GSE38718	Muscle	Hoffman		DUKE118_444	old	GSE47969	Muscle	Kraus		GSM702402	old	GSE28422	Muscle	Trappe		GSM300191	old	GSE11882	Brain_SF	Berchtold		TWPID3946_SKIN_1_1	old	E-TABM-1140	skin	Muther	replicate1
o6	old	Prototype	62	2.56027	male		GSM239423	old	Muscle	GSE9419	Campbell		D83_SH041F	old	Muscle	GSE47881	Derby		GSM948630	young	GSE38718	Muscle	Hoffman		DUKE129_726	old	GSE47969	Muscle	Kraus		GSM702403	old	GSE28422	Tissue	Trappe		GSM300199	old	GSE11882	Brain_SF	Berchtold		TWPID1254_SKIN_1_1	old	E-TABM-1140	skin	Muther	replicate1
o14	old	Prototype	74	2.90518	male		GSM239424	old	Muscle	GSE9419	Campbell		D61_GJ095F	old	Muscle	GSE47881	Derby		GSM948631	young	GSE38718	Muscle	Hoffman		DUKE15_411	old	GSE47969	Muscle	Kraus		GSM702404	old	GSE28422	Muscle	Trappe		GSM300213	old	GSE11882	Brain_SF	Berchtold		TWPID1255_SKIN_1_1	old	E-TABM-1140	skin	Muther	replicate1
o1	old	Prototype	59	2.54324	male		GSM239425	old	Muscle	GSE9419	Campbell		D73_LH091F	old	Muscle	GSE47881	Derby		GSM948632	young	GSE38718	Muscle	Hoffman		DUKE22_457	old	GSE47969	Muscle	Kraus		GSM702406	old	GSE28422	Muscle	Trappe		GSM300225	old	GSE11882	Brain_SF	Berchtold		TWPID1995_SKIN_1_1	old	E-TABM-1140	skin	Muther	replicate1
o4	old	Prototype	61	2.64341	male		GSM239426	old	Muscle	GSE9419	Campbell		D67_HA094F	old	Muscle	GSE47881	Derby		GSM948633	young	GSE38718	Muscle	Hoffman		DUKE23_464	old	GSE47969	Muscle	Kraus		GSM702443	old	GSE28422	Muscle	Trappe		GSM300266	old	GSE11882	Brain_SF	Berchtold		TWPID4865_SKIN_1_1	old	E-TABM-1140	skin	Muther	replicate1
o13	old	Prototype	74	3.66771	male		GSM239427	old	Muscle	GSE9419	Campbell		D75_RP012F	old	Muscle	GSE47881	Derby		GSM948634	young	GSE38718	Muscle	Hoffman		DUKE34_304	old	GSE47969	Muscle	Kraus		GSM702444	old	GSE28422	Muscle	Trappe		GSM300335	old	GSE11882	Brain_SF	Berchtold		TWPID4866_SKIN_1_1	old	E-TABM-1140	skin	Muther	replicate1
o12	old	Prototype	71	2.17909	male		GSM239428	old	Muscle	GSE9419	Campbell		D65_RG093F	old	Muscle	GSE47881	Derby		GSM948635	young	GSE38718	Muscle	Hoffman		DUKE42_366	old	GSE47969	Muscle	Kraus		GSM702445	old	GSE28422	Muscle	Trappe		GSM350078	old	GSE11882	Brain_SF	Berchtold		TWPID1994_SKIN_1_1	old	E-TABM-1140	skin	Muther	replicate1
o3	old	Prototype	61	2.16658	male		GSM239429	old	Muscle	GSE9419	Campbell		D85_ED049F	old	Muscle	GSE47881	Derby		GSM948636	young	GSE38718	Muscle	Hoffman		DUKE43_374	old	GSE47969	Muscle	Kraus		GSM702446	old	GSE28422	Muscle	Trappe		GSM300341	old	GSE11882	Brain_SF	Berchtold		TWPID7508_SKIN_1_1	old	E-TABM-1140	skin	Muther	replicate1
o10	old	Prototype	64	3.78112	male		GSM239430	old	Muscle	GSE9419	Campbell		D89_JOH099F	old	Muscle	GSE47881	Derby		GSM948637	old	GSE38718	Muscle	Hoffman		DUKE48_413	old	GSE47969	Muscle	Kraus		GSM702447	old	GSE28422	Muscle	Trappe		GSM300207	old	GSE11882	Brain_SF	Berchtold		TWPID7011_SKIN_1_1	old	E-TABM-1140	skin	Muther	replicate1
y14	young	Prototype	27	3.03055	male		GSM239431	old	Muscle	GSE9419	Campbell		D71_PW031F	old	Muscle	GSE47881	Derby		GSM948638	old	GSE38718	Muscle	Hoffman		DUKE50_423	old	GSE47969	Muscle	Kraus		GSM702448	old	GSE28422	Muscle	Trappe		GSM300237	old	GSE11882	Brain_SF	Berchtold		TWPID15671_SKIN_1_1	old	E-TABM-1140	skin	Muther	replicate1
y13	young	Prototype	27	2.98	male		GSM239432	old	Muscle	GSE9419	Campbell		D2_JG040F	young	Muscle	GSE47881	Derby		GSM948639	old	GSE38718	Muscle	Hoffman		DUKE52_437	old	GSE47969	Muscle	Kraus		GSM702455	old	GSE28422	Muscle	Trappe		GSM300250	old	GSE11882	Brain_SF	Berchtold		TWPID15670_SKIN_1_1	old	E-TABM-1140	skin	Muther	replicate1
y3	young	Prototype	22	2.69	male		GSM239433	old	Muscle	GSE9419	Campbell		D4_BH073F	young	Muscle	GSE47881	Derby		GSM948640	old	GSE38718	Muscle	Hoffman		DUKE53_446	old	GSE47969	Muscle	Kraus		GSM702456	old	GSE28422	Tissue	Trappe		GSM300270	old	GSE11882	Brain_SF	Berchtold		TWPID5115_SKIN_1_1	old	E-TABM-1140	skin	Muther	replicate1
y2	young	Prototype	22	1.68	male		GSM239434	old	Muscle	GSE9419	Campbell		D15_AC033F	young	Muscle	GSE47881	Derby		GSM948641	old	GSE38718	Muscle	Hoffman		DUKE58_483	old	GSE47969	Muscle	Kraus		GSM702457	old	GSE28422	Muscle	Trappe		GSM300167	old	GSE11882	Brain_SF	Berchtold		TWPID6004_SKIN_1_1	old	E-TABM-1140	skin	Muther	replicate1
y12	young	Prototype	26	2.33	male		GSM239435	old	Muscle	GSE9419	Campbell		D9_CR053F	young	Muscle	GSE47881	Derby		GSM948642	old	GSE38718	Muscle	Hoffman		DUKE73_350	old	GSE47969	Muscle	Kraus		GSM702458	old	GSE28422	Muscle	Trappe		GSM300203	old	GSE11882	Brain_SF	Berchtold		TWPID10860_SKIN_1_1	old	E-TABM-1140	skin	Muther	replicate1
y9	young	Prototype	25	2.63	male		GSM239436	old	Muscle	GSE9419	Campbell		D11_MT008F	young	Muscle	GSE47881	Derby		GSM948643	old	GSE38718	Muscle	Hoffman		DUKE80_401	old	GSE47969	Muscle	Kraus		GSM702459	old	GSE28422	Muscle	Trappe		GSM300251	old	GSE11882	Brain_SF	Berchtold		TWPID1246_SKIN_1_1	old	E-TABM-1140	skin	Muther	replicate1
y6	young	Prototype	23	2.38	male		GSM239437	old	Muscle	GSE9419	Campbell		D17_JC047F	young	Muscle	GSE47881	Derby		GSM948644	old	GSE38718	Muscle	Hoffman		DUKE82_414	old	GSE47969	Muscle	Kraus		GSM702460	old	GSE28422	Muscle	Trappe		GSM300331	old	GSE11882	Brain_SF	Berchtold		TWPID6568_SKIN_1_1	old	E-TABM-1140	skin	Muther	replicate1
y5	young	Prototype	23	2.99	male		GSM239438	old	Muscle	GSE9419	Campbell		D5_JB038F	young	Muscle	GSE47881	Derby								DUKE88_455	old	GSE47969	Muscle	Kraus		GSM702357	young	GSE28422	Muscle	Trappe		GSM300201	old	GSE11882	Brain_SF	Berchtold		TWPID6143_SKIN_1_1	old	E-TABM-1140	skin	Muther	replicate1
y1	young	Prototype	19	1.94	male		GSM239439	old	Muscle	GSE9419	Campbell		D19_SJ079F	young	Muscle	GSE47881	Derby								DUKE91_476_2	old	GSE47969	Muscle	Kraus		GSM702358	young	GSE28422	Muscle	Trappe		GSM300180	old	GSE11882	Brain_SF	Berchtold		TWPID5457_SKIN_1_1	old	E-TABM-1140	skin	Muther	replicate1
y15	young	Prototype	28	2.85	male		GSM239440	old	Muscle	GSE9419	Campbell		D7_MH054F	young	Muscle	GSE47881	Derby								DUKE92_484	old	GSE47969	Muscle	Kraus		GSM702360	young	GSE28422	Muscle	Trappe		GSM300217	old	GSE11882	Brain_SF	Berchtold		TWPID10861_SKIN_1_1	old	E-TABM-1140	skin	Muther	replicate1
y8	young	Prototype	24	2.15	male		GSM239441	old	Muscle	GSE9419	Campbell		D13_NB021F	young	Muscle	GSE47881	Derby								DUKE06_339	young	GSE47969	Muscle	Kraus		GSM702361	young	GSE28422	Muscle	Trappe		GSM300195	old	GSE11882	Brain_SF	Berchtold		TWPID17684_SKIN_1_1	old	E-TABM-1140	skin	Muther	replicate1
y4	young	Prototype	23	3.01	male		GSM239442	old	Muscle	GSE9419	Campbell														DUKE111_384	young	GSE47969	Muscle	Kraus		GSM702362	young	GSE28422	Muscle	Trappe		GSM300244	old	GSE11882	Brain_PG	Berchtold		TWPID17685_SKIN_1_1	old	E-TABM-1140	skin	Muther	replicate1
y11	young	Prototype	26	1.62	male		GSM239443	old	Muscle	GSE9419	Campbell														DUKE114_410	young	GSE47969	Muscle	Kraus		GSM702363	young	GSE28422	Muscle	Trappe		GSM300256	old	GSE11882	Brain_PG	Berchtold		TWPID6865_SKIN_1_1	old	E-TABM-1140	skin	Muther	replicate1
y7	young	Prototype	24	2.99	male		GSM239444	old	Muscle	GSE9419	Campbell														DUKE21_449	young	GSE47969	Muscle	Kraus		GSM702364	young	GSE28422	Muscle	Trappe		GSM300287	old	GSE11882	Brain_PG	Berchtold		TWPID4769_SKIN_1_1	old	E-TABM-1140	skin	Muther	replicate1
y10	young	Prototype	26	2.53	male		GSM239445	old	Muscle	GSE9419	Campbell														DUKE25_486	young	GSE47969	Muscle	Kraus		GSM702373	young	GSE28422	Muscle	Trappe		GSM300326	old	GSE11882	Brain_PG	Berchtold		TWPID10914_SKIN_1_1	old	E-TABM-1140	skin	Muther	replicate1
							GSM239380	young	Muscle	GSE9419	Campbell														DUKE36_316	young	GSE47969	Muscle	Kraus		GSM702374	young	GSE28422	Muscle	Trappe		GSM300240	old	GSE11882	Brain_PG	Berchtold		TWPID8289_SKIN_1_1	old	E-TABM-1140	skin	Muther	replicate1
							GSM239381	young	Muscle	GSE9419	Campbell														DUKE74_355	young	GSE47969	Muscle	Kraus		GSM702376	young	GSE28422	Muscle	Trappe		GSM300246	old	GSE11882	Brain_PG	Berchtold		TWPID1249_SKIN_1_1	old	E-TABM-1140	skin	Muther	replicate1
							GSM239382	young	Muscle	GSE9419	Campbell														DUKE93_491	young	GSE47969	Muscle	Kraus		GSM702377	young	GSE28422	Muscle	Trappe		GSM300198	old	GSE11882	Brain_PG	Berchtold		TWPID17676_SKIN_1_1	old	E-TABM-1140	skin	Muther	replicate1
							GSM239383	young	Muscle	GSE9419	Campbell																				GSM702378	young	GSE28422	Muscle	Trappe		GSM300212	old	GSE11882	Brain_PG	Berchtold		TWPID15981_SKIN_1_1	old	E-TABM-1140	skin	Muther	replicate1
							GSM239384	young	Muscle	GSE9419	Campbell																				GSM702379	young	GSE28422	Muscle	Trappe		GSM300224	old	GSE11882	Brain_PG	Berchtold		TWPID15980_SKIN_1_1	old	E-TABM-1140	skin	Muther	replicate1
							GSM239385	young	Muscle	GSE9419	Campbell																				GSM702380	young	GSE28422	Muscle	Trappe		GSM300265	old	GSE11882	Brain_PG	Berchtold		TWPID1248_SKIN_1_1	old	E-TABM-1140	skin	Muther	replicate1
							GSM239392	young	Muscle	GSE9419	Campbell																				GSM702413	young	GSE28422	Muscle	Trappe		GSM300183	old	GSE11882	Brain_PG	Berchtold		TWPID18199_SKIN_1_1	old	E-TABM-1140	skin	Muther	replicate1
							GSM239393	young	Muscle	GSE9419	Campbell																				GSM702415	young	GSE28422	Muscle	Trappe		GSM300340	old	GSE11882	Brain_PG	Berchtold		TWPID18200_SKIN_1_1	old	E-TABM-1140	skin	Muther	replicate1
							GSM239394	young	Muscle	GSE9419	Campbell																				GSM702416	young	GSE28422	Muscle	Trappe		GSM300206	old	GSE11882	Brain_PG	Berchtold		TWPID9834_SKIN_1_1	old	E-TABM-1140	skin	Muther	replicate1
							GSM239395	young	Muscle	GSE9419	Campbell																				GSM702417	young	GSE28422	Muscle	Trappe		GSM300236	old	GSE11882	Brain_PG	Berchtold		TWPID8599_SKIN_1_1	old	E-TABM-1140	skin	Muther	replicate1
							GSM239396	young	Muscle	GSE9419	Campbell																				GSM702418	young	GSE28422	Muscle	Trappe		GSM300249	old	GSE11882	Brain_PG	Berchtold		TWPID7478_SKIN_1_1	old	E-TABM-1140	skin	Muther	replicate1
							GSM239397	young	Muscle	GSE9419	Campbell																				GSM702419	young	GSE28422	Muscle	Trappe		GSM300269	old	GSE11882	Brain_PG	Berchtold		TWPID7042_SKIN_1_1	old	E-TABM-1140	skin	Muther	replicate1
							GSM239398	young	Muscle	GSE9419	Campbell																				GSM702428	young	GSE28422	Muscle	Trappe		GSM300226	old	GSE11882	Brain_PG	Berchtold		TWPID8600_SKIN_1_1	old	E-TABM-1140	skin	Muther	replicate1
							GSM239399	young	Muscle	GSE9419	Campbell																				GSM702429	young	GSE28422	Muscle	Trappe		GSM300166	old	GSE11882	Brain_PG	Berchtold		TWPID8060_SKIN_1_1	old	E-TABM-1140	skin	Muther	replicate1
							GSM239400	young	Muscle	GSE9419	Campbell																				GSM702430	young	GSE28422	Tissue	Trappe		GSM300202	old	GSE11882	Brain_PG	Berchtold		TWPID8061_SKIN_1_1	old	E-TABM-1140	skin	Muther	replicate1
							GSM239401	young	Muscle	GSE9419	Campbell																				GSM702432	young	GSE28422	Muscle	Trappe		GSM300330	old	GSE11882	Brain_PG	Berchtold		TWPID1365_SKIN_1_1	old	E-TABM-1140	skin	Muther	replicate1
							GSM239402	young	Muscle	GSE9419	Campbell																				GSM702433	young	GSE28422	Muscle	Trappe		GSM300200	old	GSE11882	Brain_PG	Berchtold		TWPID18224_SKIN_1_1	old	E-TABM-1140	skin	Muther	replicate1
							GSM239403	young	Muscle	GSE9419	Campbell																				GSM702434	young	GSE28422	Muscle	Trappe		GSM300179	old	GSE11882	Brain_PG	Berchtold		TWPID18225_SKIN_1_1	old	E-TABM-1140	skin	Muther	replicate1
							GSM239404	young	Muscle	GSE9419	Campbell																										GSM300216	old	GSE11882	Brain_PG	Berchtold		TWPID8403_SKIN_1_1	old	E-TABM-1140	skin	Muther	replicate1
							GSM239405	young	Muscle	GSE9419	Campbell																										GSM300194	old	GSE11882	Brain_PG	Berchtold		TWPID7765_SKIN_1_1	old	E-TABM-1140	skin	Muther	replicate1
							GSM239406	young	Muscle	GSE9419	Campbell																										GSM300243	old	GSE11882	Brain_HC	Berchtold		TWPID7821_SKIN_1_1	old	E-TABM-1140	skin	Muther	replicate1
							GSM239407	young	Muscle	GSE9419	Campbell																										GSM300255	old	GSE11882	Brain_HC	Berchtold		TWPID3553_SKIN_1_1	old	E-TABM-1140	skin	Muther	replicate1
							GSM239408	young	Muscle	GSE9419	Campbell																										GSM300286	old	GSE11882	Brain_HC	Berchtold		TWPID2455_SKIN_1_1	old	E-TABM-1140	skin	Muther	replicate1
							GSM239409	young	Muscle	GSE9419	Campbell																										GSM300325	old	GSE11882	Brain_HC	Berchtold		TWPID5244_SKIN_1_1	old	E-TABM-1140	skin	Muther	replicate1
							GSM239410	young	Muscle	GSE9419	Campbell																										GSM300239	old	GSE11882	Brain_HC	Berchtold		TWPID5243_SKIN_1_1	old	E-TABM-1140	skin	Muther	replicate1
							GSM239411	young	Muscle	GSE9419	Campbell																										GSM300190	old	GSE11882	Brain_HC	Berchtold		TWPID16002_SKIN_1_1	old	E-TABM-1140	skin	Muther	replicate1
							GSM239412	young	Muscle	GSE9419	Campbell																										GSM300197	old	GSE11882	Brain_HC	Berchtold		TWPID8467_SKIN_1_1	old	E-TABM-1140	skin	Muther	replicate1
							GSM239413	young	Muscle	GSE9419	Campbell																										GSM300223	old	GSE11882	Brain_HC	Berchtold		TWPID16003_SKIN_1_1	old	E-TABM-1140	skin	Muther	replicate1
							GSM239414	young	Muscle	GSE9419	Campbell																										GSM300333	old	GSE11882	Brain_HC	Berchtold		TWPID4171_SKIN_1_1	old	E-TABM-1140	skin	Muther	replicate1
							GSM239415	young	Muscle	GSE9419	Campbell																										GSM300182	old	GSE11882	Brain_HC	Berchtold		TWPID6598_SKIN_1_1	old	E-TABM-1140	skin	Muther	replicate1
							GSM239416	young	Muscle	GSE9419	Campbell																										GSM300169	old	GSE11882	Brain_HC	Berchtold		TWPID5722_SKIN_1_1	old	E-TABM-1140	skin	Muther	replicate1
							GSM239417	young	Muscle	GSE9419	Campbell																										GSM300172	old	GSE11882	Brain_HC	Berchtold		TWPID5079_SKIN_1_1	old	E-TABM-1140	skin	Muther	replicate1
							GSM239418	young	Muscle	GSE9419	Campbell																										GSM300339	old	GSE11882	Brain_HC	Berchtold		TWPID1406_SKIN_1_1	old	E-TABM-1140	skin	Muther	replicate1
							GSM239419	young	Muscle	GSE9419	Campbell																										GSM300205	old	GSE11882	Brain_HC	Berchtold		TWPID1405_SKIN_1_1	old	E-TABM-1140	skin	Muther	replicate1
							GSM239420	young	Muscle	GSE9419	Campbell																										GSM300170	old	GSE11882	Brain_HC	Berchtold		TWPID3893_SKIN_1_1	old	E-TABM-1140	skin	Muther	replicate1
							GSM239421	young	Muscle	GSE9419	Campbell																										GSM300235	old	GSE11882	Brain_HC	Berchtold		TWPID3894_SKIN_1_1	old	E-TABM-1140	skin	Muther	replicate1
																																					GSM300268	old	GSE11882	Brain_HC	Berchtold		TWPID9825_SKIN_1_1	old	E-TABM-1140	skin	Muther	replicate1
																																					GSM300171	old	GSE11882	Brain_HC	Berchtold		TWPID6575_SKIN_1_1	old	E-TABM-1140	skin	Muther	replicate1
																																					GSM300185	old	GSE11882	Brain_HC	Berchtold		TWPID6574_SKIN_1_1	old	E-TABM-1140	skin	Muther	replicate1
																																					GSM300227	old	GSE11882	Brain_HC	Berchtold		TWPID9822_SKIN_1_1	old	E-TABM-1140	skin	Muther	replicate1
																																					GSM300329	old	GSE11882	Brain_HC	Berchtold		TWPID7895_SKIN_1_1	old	E-TABM-1140	skin	Muther	replicate1
																																					GSM300178	old	GSE11882	Brain_HC	Berchtold		TWPID10691_SKIN_1_1	old	E-TABM-1140	skin	Muther	replicate1
																																					GSM300168	old	GSE11882	Brain_HC	Berchtold		TWPID12432_SKIN_1_1	old	E-TABM-1140	skin	Muther	replicate1
																																					GSM300215	old	GSE11882	Brain_HC	Berchtold		TWPID12433_SKIN_1_1	old	E-TABM-1140	skin	Muther	replicate1
																																					GSM300193	old	GSE11882	Brain_HC	Berchtold		TWPID5889_SKIN_1_1	old	E-TABM-1140	skin	Muther	replicate1
																																					GSM300242	old	GSE11882	Brain_EC	Berchtold		TWPID5888_SKIN_1_1	old	E-TABM-1140	skin	Muther	replicate1
																																					GSM300285	old	GSE11882	Brain_EC	Berchtold		TWPID1438_SKIN_1_1	old	E-TABM-1140	skin	Muther	replicate1
																																					GSM300324	old	GSE11882	Brain_EC	Berchtold		TWPID1439_SKIN_1_1	old	E-TABM-1140	skin	Muther	replicate1
																																					GSM300238	old	GSE11882	Brain_EC	Berchtold		TWPID6096_SKIN_1_1	old	E-TABM-1140	skin	Muther	replicate1
																																					GSM300189	old	GSE11882	Brain_EC	Berchtold		TWPID5659_SKIN_1_1	old	E-TABM-1140	skin	Muther	replicate1
																																					GSM300196	old	GSE11882	Brain_EC	Berchtold		TWPID10235_SKIN_1_1	young	E-TABM-1140	skin	Muther	replicate1
																																					GSM300222	old	GSE11882	Brain_EC	Berchtold		TWPID10717_SKIN_1_1	young	E-TABM-1140	skin	Muther	replicate1
																																					GSM300332	old	GSE11882	Brain_EC	Berchtold		TWPID17674_SKIN_1_1	young	E-TABM-1140	skin	Muther	replicate1
																																					GSM300181	old	GSE11882	Brain_EC	Berchtold		TWPID10714_SKIN_1_1	young	E-TABM-1140	skin	Muther	replicate1
																																					GSM300338	old	GSE11882	Brain_EC	Berchtold		TWPID5002_SKIN_1_1	young	E-TABM-1140	skin	Muther	replicate1
																																					GSM300204	old	GSE11882	Brain_EC	Berchtold		TWPID4748_SKIN_1_1	young	E-TABM-1140	skin	Muther	replicate1
																																					GSM300234	old	GSE11882	Brain_EC	Berchtold		TWPID11203_SKIN_1_1	young	E-TABM-1140	skin	Muther	replicate1
																																					GSM300248	old	GSE11882	Brain_EC	Berchtold		TWPID11205_SKIN_1_1	young	E-TABM-1140	skin	Muther	replicate1
																																					GSM300267	old	GSE11882	Brain_EC	Berchtold		TWPID9760_SKIN_1_1	young	E-TABM-1140	skin	Muther	replicate1
																																					GSM300328	old	GSE11882	Brain_EC	Berchtold		TWPID4057_SKIN_1_1	young	E-TABM-1140	skin	Muther	replicate1
																																					GSM300177	old	GSE11882	Brain_EC	Berchtold		TWPID8062_SKIN_1_1	young	E-TABM-1140	skin	Muther	replicate1
																																					GSM300214	old	GSE11882	Brain_EC	Berchtold		TWPID4958_SKIN_1_1	young	E-TABM-1140	skin	Muther	replicate1
																																					GSM300192	old	GSE11882	Brain_EC	Berchtold		TWPID8848_SKIN_1_1	young	E-TABM-1140	skin	Muther	replicate1
																																					GSM300278	young	GSE11882	Brain_SF	Berchtold		TWPID15767_SKIN_1_1	young	E-TABM-1140	skin	Muther	replicate1
																																					GSM300282	young	GSE11882	Brain_SF	Berchtold		TWPID8849_SKIN_1_1	young	E-TABM-1140	skin	Muther	replicate1
																																					GSM300303	young	GSE11882	Brain_SF	Berchtold		TWPID3390_SKIN_1_1	young	E-TABM-1140	skin	Muther	replicate1
																																					GSM300254	young	GSE11882	Brain_SF	Berchtold		TWPID16030_SKIN_1_1	young	E-TABM-1140	skin	Muther	replicate1
																																					GSM300311	young	GSE11882	Brain_SF	Berchtold		TWPID16031_SKIN_1_1	young	E-TABM-1140	skin	Muther	replicate1
																																					GSM300274	young	GSE11882	Brain_SF	Berchtold		TWPID2110_SKIN_1_1	young	E-TABM-1140	skin	Muther	replicate1
																																					GSM300211	young	GSE11882	Brain_SF	Berchtold		TWPID12246_SKIN_1_1	young	E-TABM-1140	skin	Muther	replicate1
																																					GSM300277	young	GSE11882	Brain_PG	Berchtold		TWPID12245_SKIN_1_1	young	E-TABM-1140	skin	Muther	replicate1
																																					GSM300281	young	GSE11882	Brain_PG	Berchtold		TWPID11937_SKIN_1_1	young	E-TABM-1140	skin	Muther	replicate1
																																					GSM300302	young	GSE11882	Brain_PG	Berchtold		TWPID7799_SKIN_1_1	young	E-TABM-1140	skin	Muther	replicate1
																																					GSM300253	young	GSE11882	Brain_PG	Berchtold		TWPID5915_SKIN_1_1	young	E-TABM-1140	skin	Muther	replicate1
																																					GSM300310	young	GSE11882	Brain_PG	Berchtold		TWPID1682_SKIN_1_1	young	E-TABM-1140	skin	Muther	replicate1
																																					GSM300273	young	GSE11882	Brain_PG	Berchtold		TWPID1681_SKIN_1_1	young	E-TABM-1140	skin	Muther	replicate1
																																					GSM300210	young	GSE11882	Brain_PG	Berchtold		TWPID7094_SKIN_1_1	young	E-TABM-1140	skin	Muther	replicate1
																																					GSM300276	young	GSE11882	Brain_HC	Berchtold		TWPID5545_SKIN_1_1	young	E-TABM-1140	skin	Muther	replicate1
																																					GSM300280	young	GSE11882	Brain_HC	Berchtold		TWPID1981_SKIN_1_1	young	E-TABM-1140	skin	Muther	replicate1
																																					GSM300301	young	GSE11882	Brain_HC	Berchtold		TWPID3957_SKIN_1_1	young	E-TABM-1140	skin	Muther	replicate1
																																					GSM300309	young	GSE11882	Brain_HC	Berchtold		TWPID11415_SKIN_1_1	young	E-TABM-1140	skin	Muther	replicate1
																																					GSM300272	young	GSE11882	Brain_HC	Berchtold		TWPID11416_SKIN_1_1	young	E-TABM-1140	skin	Muther	replicate1
																																					GSM300209	young	GSE11882	Brain_HC	Berchtold		TWPID8654_SKIN_1_1	young	E-TABM-1140	skin	Muther	replicate1
																																					GSM300275	young	GSE11882	Brain_EC	Berchtold		TWPID11092_SKIN_1_1	young	E-TABM-1140	skin	Muther	replicate1
																																					GSM300279	young	GSE11882	Brain_EC	Berchtold		TWPID11091_SKIN_1_1	young	E-TABM-1140	skin	Muther	replicate1
																																					GSM300300	young	GSE11882	Brain_EC	Berchtold		TWPID2603_SKIN_1_1	young	E-TABM-1140	skin	Muther	replicate1
																																					GSM300252	young	GSE11882	Brain_EC	Berchtold		TWPID3415_SKIN_1_1	young	E-TABM-1140	skin	Muther	replicate1
																																					GSM300308	young	GSE11882	Brain_EC	Berchtold		TWPID6534_SKIN_1_1	young	E-TABM-1140	skin	Muther	replicate1
																																					GSM300271	young	GSE11882	Brain_EC	Berchtold		TWPID7747_SKIN_1_1	young	E-TABM-1140	skin	Muther	replicate1
																																					GSM300208	young	GSE11882	Brain_EC	Berchtold		TWPID7719_SKIN_1_1	young	E-TABM-1140	skin	Muther	replicate1
																																											TWPID6824_SKIN_1_1	young	E-TABM-1140	skin	Muther	replicate1
																																											TWPID5154_SKIN_1_1	young	E-TABM-1140	skin	Muther	replicate1
																																											TWPID2884_SKIN_1_1	young	E-TABM-1140	skin	Muther	replicate1
																																											TWPID12595_SKIN_1_1	young	E-TABM-1140	skin	Muther	replicate1
																																											TWPID6192_SKIN_1_1	young	E-TABM-1140	skin	Muther	replicate1
																																											TWPID5362_SKIN_1_1	young	E-TABM-1140	skin	Muther	replicate1
																																											TWPID2959_SKIN_1_1	young	E-TABM-1140	skin	Muther	replicate1
																																											TWPID5495_SKIN_1_1	young	E-TABM-1140	skin	Muther	replicate1
																																											TWPID3833_SKIN_1_1	young	E-TABM-1140	skin	Muther	replicate1
																																											TWPID11773_SKIN_1_1	young	E-TABM-1140	skin	Muther	replicate1
																																											TWPID1944_SKIN_1_1	young	E-TABM-1140	skin	Muther	replicate1
																																											TWPID5903_SKIN_2_1	old	E-TABM-1140	skin	Muther	replicate2
																																											TWPID1437_SKIN_2_1	old	E-TABM-1140	skin	Muther	replicate2
																																											TWPID5244_SKIN_2_1	old	E-TABM-1140	skin	Muther	replicate2
																																											TWPID6143_SKIN_2_1	old	E-TABM-1140	skin	Muther	replicate2
																																											TWPID17684_SKIN_2_1	old	E-TABM-1140	skin	Muther	replicate2
																																											TWPID10914_SKIN_2_1	old	E-TABM-1140	skin	Muther	replicate2
																																											TWPID16003_SKIN_2_1	old	E-TABM-1140	skin	Muther	replicate2
																																											TWPID3893_SKIN_2_1	old	E-TABM-1140	skin	Muther	replicate2
																																											TWPID6865_SKIN_2_1	old	E-TABM-1140	skin	Muther	replicate2
																																											TWPID10860_SKIN_2_1	old	E-TABM-1140	skin	Muther	replicate2
																																											TWPID6598_SKIN_2_1	old	E-TABM-1140	skin	Muther	replicate2
																																											TWPID5722_SKIN_2_1	old	E-TABM-1140	skin	Muther	replicate2
																																											TWPID15671_SKIN_2_1	old	E-TABM-1140	skin	Muther	replicate2
																																											TWPID1405_SKIN_2_1	old	E-TABM-1140	skin	Muther	replicate2
																																											TWPID17676_SKIN_2_1	old	E-TABM-1140	skin	Muther	replicate2
																																											TWPID1438_SKIN_2_1	old	E-TABM-1140	skin	Muther	replicate2
																																											TWPID9825_SKIN_2_1	old	E-TABM-1140	skin	Muther	replicate2
																																											TWPID1436_SKIN_2_1	old	E-TABM-1140	skin	Muther	replicate2
																																											TWPID8289_SKIN_2_1	old	E-TABM-1140	skin	Muther	replicate2
																																											TWPID7508_SKIN_2_1	old	E-TABM-1140	skin	Muther	replicate2
																																											TWPID1406_SKIN_2_1	old	E-TABM-1140	skin	Muther	replicate2
																																											TWPID7011_SKIN_2_1	old	E-TABM-1140	skin	Muther	replicate2
																																											TWPID17685_SKIN_2_1	old	E-TABM-1140	skin	Muther	replicate2
																																											TWPID1248_SKIN_2_1	old	E-TABM-1140	skin	Muther	replicate2
																																											TWPID8403_SKIN_2_1	old	E-TABM-1140	skin	Muther	replicate2
																																											TWPID15980_SKIN_2_1	old	E-TABM-1140	skin	Muther	replicate2
																																											TWPID5243_SKIN_2_1	old	E-TABM-1140	skin	Muther	replicate2
																																											TWPID1249_SKIN_2_1	old	E-TABM-1140	skin	Muther	replicate2
																																											TWPID5457_SKIN_2_1	old	E-TABM-1140	skin	Muther	replicate2
																																											TWPID16002_SKIN_2_1	old	E-TABM-1140	skin	Muther	replicate2
																																											TWPID4171_SKIN_2_1	old	E-TABM-1140	skin	Muther	replicate2
																																											TWPID3894_SKIN_2_1	old	E-TABM-1140	skin	Muther	replicate2
																																											TWPID4769_SKIN_2_1	old	E-TABM-1140	skin	Muther	replicate2
																																											TWPID1439_SKIN_2_1	old	E-TABM-1140	skin	Muther	replicate2
																																											TWPID5659_SKIN_2_1	old	E-TABM-1140	skin	Muther	replicate2
																																											TWPID1254_SKIN_2_1	old	E-TABM-1140	skin	Muther	replicate2
																																											TWPID8599_SKIN_2_1	old	E-TABM-1140	skin	Muther	replicate2
																																											TWPID18200_SKIN_2_1	old	E-TABM-1140	skin	Muther	replicate2
																																											TWPID7895_SKIN_2_1	old	E-TABM-1140	skin	Muther	replicate2
																																											TWPID18225_SKIN_2_1	old	E-TABM-1140	skin	Muther	replicate2
																																											TWPID18199_SKIN_2_1	old	E-TABM-1140	skin	Muther	replicate2
																																											TWPID2455_SKIN_2_1	old	E-TABM-1140	skin	Muther	replicate2
																																											TWPID5079_SKIN_2_1	old	E-TABM-1140	skin	Muther	replicate2
																																											TWPID6096_SKIN_2_1	old	E-TABM-1140	skin	Muther	replicate2
																																											TWPID7765_SKIN_2_1	old	E-TABM-1140	skin	Muther	replicate2
																																											TWPID7478_SKIN_2_1	old	E-TABM-1140	skin	Muther	replicate2
																																											TWPID6575_SKIN_2_1	old	E-TABM-1140	skin	Muther	replicate2
																																											TWPID5889_SKIN_2_1	old	E-TABM-1140	skin	Muther	replicate2
																																											TWPID7821_SKIN_2_1	old	E-TABM-1140	skin	Muther	replicate2
																																											TWPID8060_SKIN_2_1	old	E-TABM-1140	skin	Muther	replicate2
																																											TWPID6568_SKIN_2_1	old	E-TABM-1140	skin	Muther	replicate2
																																											TWPID1255_SKIN_2_1	old	E-TABM-1140	skin	Muther	replicate2
																																											TWPID8061_SKIN_2_1	old	E-TABM-1140	skin	Muther	replicate2
																																											TWPID6574_SKIN_2_1	old	E-TABM-1140	skin	Muther	replicate2
																																											TWPID10691_SKIN_2_1	old	E-TABM-1140	skin	Muther	replicate2
																																											TWPID1995_SKIN_2_1	old	E-TABM-1140	skin	Muther	replicate2
																																											TWPID4866_SKIN_2_1	old	E-TABM-1140	skin	Muther	replicate2
																																											TWPID10861_SKIN_2_1	old	E-TABM-1140	skin	Muther	replicate2
																																											TWPID5115_SKIN_2_1	old	E-TABM-1140	skin	Muther	replicate2
																																											TWPID1994_SKIN_2_1	old	E-TABM-1140	skin	Muther	replicate2
																																											TWPID4865_SKIN_2_1	old	E-TABM-1140	skin	Muther	replicate2
																																											TWPID6004_SKIN_2_1	old	E-TABM-1140	skin	Muther	replicate2
																																											TWPID4224_SKIN_2_1	old	E-TABM-1140	skin	Muther	replicate2
																																											TWPID8751_SKIN_2_1	old	E-TABM-1140	skin	Muther	replicate2
																																											TWPID3946_SKIN_2_1	old	E-TABM-1140	skin	Muther	replicate2
																																											TWPID8737_SKIN_2_1	old	E-TABM-1140	skin	Muther	replicate2
																																											TWPID12432_SKIN_2_1	old	E-TABM-1140	skin	Muther	replicate2
																																											TWPID6142_SKIN_2_1	old	E-TABM-1140	skin	Muther	replicate2
																																											TWPID6790_SKIN_2_1	old	E-TABM-1140	skin	Muther	replicate2
																																											TWPID12433_SKIN_2_1	old	E-TABM-1140	skin	Muther	replicate2
																																											TWPID5342_SKIN_2_1	old	E-TABM-1140	skin	Muther	replicate2
																																											TWPID5257_SKIN_2_1	old	E-TABM-1140	skin	Muther	replicate2
																																											TWPID16031_SKIN_2_1	young	E-TABM-1140	skin	Muther	replicate2
																																											TWPID11416_SKIN_2_1	young	E-TABM-1140	skin	Muther	replicate2
																																											TWPID7799_SKIN_2_1	young	E-TABM-1140	skin	Muther	replicate2
																																											TWPID10235_SKIN_2_1	young	E-TABM-1140	skin	Muther	replicate2
																																											TWPID3415_SKIN_2_1	young	E-TABM-1140	skin	Muther	replicate2
																																											TWPID5154_SKIN_2_1	young	E-TABM-1140	skin	Muther	replicate2
																																											TWPID1682_SKIN_2_1	young	E-TABM-1140	skin	Muther	replicate2
																																											TWPID1681_SKIN_2_1	young	E-TABM-1140	skin	Muther	replicate2
																																											TWPID4958_SKIN_2_1	young	E-TABM-1140	skin	Muther	replicate2
																																											TWPID12245_SKIN_2_1	young	E-TABM-1140	skin	Muther	replicate2
																																											TWPID11773_SKIN_2_1	young	E-TABM-1140	skin	Muther	replicate2
																																											TWPID5915_SKIN_2_1	young	E-TABM-1140	skin	Muther	replicate2
																																											TWPID5002_SKIN_2_1	young	E-TABM-1140	skin	Muther	replicate2
																																											TWPID10714_SKIN_2_1	young	E-TABM-1140	skin	Muther	replicate2
																																											TWPID6534_SKIN_2_1	young	E-TABM-1140	skin	Muther	replicate2
																																											TWPID3951_SKIN_2_1	young	E-TABM-1140	skin	Muther	replicate2
																																											TWPID11203_SKIN_2_1	young	E-TABM-1140	skin	Muther	replicate2
																																											TWPID12596_SKIN_2_1	young	E-TABM-1140	skin	Muther	replicate2
																																											TWPID4057_SKIN_2_1	young	E-TABM-1140	skin	Muther	replicate2
																																											TWPID8849_SKIN_2_1	young	E-TABM-1140	skin	Muther	replicate2
																																											TWPID10717_SKIN_2_1	young	E-TABM-1140	skin	Muther	replicate2
																																											TWPID2959_SKIN_2_1	young	E-TABM-1140	skin	Muther	replicate2
																																											TWPID3390_SKIN_2_1	young	E-TABM-1140	skin	Muther	replicate2
																																											TWPID7094_SKIN_2_1	young	E-TABM-1140	skin	Muther	replicate2
																																											TWPID5362_SKIN_2_1	young	E-TABM-1140	skin	Muther	replicate2
																																											TWPID3833_SKIN_2_1	young	E-TABM-1140	skin	Muther	replicate2
																																											TWPID8654_SKIN_2_1	young	E-TABM-1140	skin	Muther	replicate2
																																											TWPID2960_SKIN_2_1	young	E-TABM-1140	skin	Muther	replicate2
																																											TWPID4748_SKIN_2_1	young	E-TABM-1140	skin	Muther	replicate2
																																											TWPID15767_SKIN_2_1	young	E-TABM-1140	skin	Muther	replicate2
																																											TWPID9761_SKIN_2_1	young	E-TABM-1140	skin	Muther	replicate2
																																											TWPID5495_SKIN_2_1	young	E-TABM-1140	skin	Muther	replicate2
																																											TWPID2603_SKIN_2_1	young	E-TABM-1140	skin	Muther	replicate2
																																											TWPID8848_SKIN_2_1	young	E-TABM-1140	skin	Muther	replicate2
																																											TWPID8062_SKIN_2_1	young	E-TABM-1140	skin	Muther	replicate2
																																											TWPID12595_SKIN_2_1	young	E-TABM-1140	skin	Muther	replicate2
																																											TWPID11205_SKIN_2_1	young	E-TABM-1140	skin	Muther	replicate2
																																											TWPID2110_SKIN_2_1	young	E-TABM-1140	skin	Muther	replicate2
																																											TWPID6192_SKIN_2_1	young	E-TABM-1140	skin	Muther	replicate2
																																											TWPID11937_SKIN_2_1	young	E-TABM-1140	skin	Muther	replicate2
																																											TWPID9760_SKIN_2_1	young	E-TABM-1140	skin	Muther	replicate2
																																											TWPID17674_SKIN_2_1	young	E-TABM-1140	skin	Muther	replicate2
																																											TWPID3957_SKIN_2_1	young	E-TABM-1140	skin	Muther	replicate2
																																											TWPID7747_SKIN_2_1	young	E-TABM-1140	skin	Muther	replicate2
																																											TWPID1981_SKIN_2_1	young	E-TABM-1140	skin	Muther	replicate2
																																											TWPID7719_SKIN_2_1	young	E-TABM-1140	skin	Muther	replicate2
																																											TWPID11091_SKIN_2_1	young	E-TABM-1140	skin	Muther	replicate2
																																											TWPID1944_SKIN_2_1	young	E-TABM-1140	skin	Muther	replicate2
																																											TWPID1945_SKIN_2_1	young	E-TABM-1140	skin	Muther	replicate2
																																											TWPID3489_SKIN_2_1	young	E-TABM-1140	skin	Muther	replicate2
																																											TWPID11092_SKIN_2_1	young	E-TABM-1140	skin	Muther	replicate2
																																											TWPID2884_SKIN_2_1	young	E-TABM-1140	skin	Muther	replicate2
																																											TWPID10861_SKIN_3_1	old	E-TABM-1140	skin	Muther	replicate3
																																											TWPID5115_SKIN_3_1	old	E-TABM-1140	skin	Muther	replicate3
																																											TWPID4865_SKIN_3_1	old	E-TABM-1140	skin	Muther	replicate3
																																											TWPID6004_SKIN_3_1	old	E-TABM-1140	skin	Muther	replicate3
																																											TWPID1995_SKIN_3_1	old	E-TABM-1140	skin	Muther	replicate3
																																											TWPID1994_SKIN_3_1	old	E-TABM-1140	skin	Muther	replicate3
																																											TWPID4866_SKIN_3_1	old	E-TABM-1140	skin	Muther	replicate3
																																											TWPID3946_SKIN_3_1	old	E-TABM-1140	skin	Muther	replicate3
																																											TWPID12433_SKIN_3_1	old	E-TABM-1140	skin	Muther	replicate3
																																											TWPID12432_SKIN_3_1	old	E-TABM-1140	skin	Muther	replicate3
																																											TWPID8737_SKIN_3_1	old	E-TABM-1140	skin	Muther	replicate3
																																											TWPID8751_SKIN_3_1	old	E-TABM-1140	skin	Muther	replicate3
																																											TWPID6142_SKIN_3_1	old	E-TABM-1140	skin	Muther	replicate3
																																											TWPID9834_SKIN_3_1	old	E-TABM-1140	skin	Muther	replicate3
																																											TWPID5342_SKIN_3_1	old	E-TABM-1140	skin	Muther	replicate3
																																											TWPID6790_SKIN_3_1	old	E-TABM-1140	skin	Muther	replicate3
																																											TWPID5257_SKIN_3_1	old	E-TABM-1140	skin	Muther	replicate3
																																											TWPID4224_SKIN_3_1	old	E-TABM-1140	skin	Muther	replicate3
																																											TWPID3489_SKIN_3_1	young	E-TABM-1140	skin	Muther	replicate3
																																											TWPID2884_SKIN_3_1	young	E-TABM-1140	skin	Muther	replicate3
																																											TWPID1944_SKIN_3_1	young	E-TABM-1140	skin	Muther	replicate3
																																											TWPID11092_SKIN_3_1	young	E-TABM-1140	skin	Muther	replicate3
																																											TWPID1945_SKIN_3_1	young	E-TABM-1140	skin	Muther	replicate3
																																											TWPID11091_SKIN_3_1	young	E-TABM-1140	skin	Muther	replicate3

## Sheet: AD prior biomarkers
Published AD RNA biomarkers - minimal overlap between Age diagnostic and these data
Ray et al 2007 Nature Medicine	Healthy Age 150 list?		Published Booij et al Gene list (incomplete)	Healthy Age list blood?	Healthy Age 150 list?	Genes from DiaGenic Patent on MCI conversion	Healthy Age list blood?	Healthy Age 150 list?		Lunnon 2013 early marker gene list	Healthy Age list blood?	Healthy Age 150 list?	2013 Lunnon Best early markers at classifying AD from control - top 48 genes	Healthy Age list blood?	Healthy Age 150 list?		Fehlbaum et al RNA 2012	Healthy Age 150 list?		Hampel 2014 review	Risk Genes	Healthy Age 150 list?
OSM	no		PDE4A	no	no	CEP192	no	no		SPN	yes (not in blood)	yes	RPS27A	no	no		ZNF267	no			APP	no
ANG	no		PTP4A2	no	no	RBM17	no	no		NPEPL1	yes	yes	CHMP4A	no	no		CSPG2	no			BIN1	no
BDNF	no		SKAP2	yes	yes	MARCH1	no	no		PDLIM7	no	no	SFRS17A	no	no		KIAA1009	no			PSEN1	no
BLC	no		MARCH1	no	no	AARS	no	no		RPS27A	no	no	POMP	no	no		GALNT3	no			PSEN2	no
BMP-4	no		AARS	no	no	ABHD14A	no	no		CHMP4A	no	no	C5ORF41	no	no		JAK2	no			APOE	no
BMP-6	no		ACTB	no	no	ABHD6	no	no		SFRS17A	no	no	FTHL7	no	no		TNNI3K	no			CLU	no
CK b8-1	no		ANKRD58	no	no	ACVR2B	no	no		POMP	no	no	LOC401206	no	no		ANKRD49	no			ABCA7	no
CNTF	no		ATPBD1C	no	no	ARPC1B	no	no		C5ORF41	no	no	AK2	no	no		BCL2A1	no			CR1	no
EGF	no		BIRC6	no	no	C17orf81	no	no		FTHL7	no	no	UQCRB	no	no		ROCK1	no			PICALM	no
Eotaxin	no		BXDC5	no	no	C2orf28	no	no		LOC401206	no	no	LOC653505	no	no		CLEC2B	no			MS4A4E	no
Eotaxin-2	no		CALM3	no	no	CAND1	no	no		AK2	no	no	PGS1	no	no						MS4A6A	no
Eotaxin-3	no		CCDC106	no	no	CCNDBP1	no	no		UQCRB	no	no	NRBP2	no	no						CD33	no
FGF-6	no		CIRBP	no	no	CD160	no	no		LOC653505	no	no	UTP14A	no	no						CD2AP	no
FGF-7	no		CNOT4	no	no	CDC25B	no	no		PGS1	no	no	DICER1	no	no						EPHA1	no
Fit-3 Ligand	no		COX6B1	no	no	CDK5R1	no	no		NRBP2	no	no	RPL36AL	no	no						TREM2	no
Fractalkine	no		CRYZL1	no	no	CNOT4	no	no		UTP14A	no	no	ATP5EP2	no	no
GCP-2	no		CYBA	no	no	CP110	no	no		DICER1	no	no	SIRPG	no	no
GDNF	no		CYP2J2	no	no	CRTC3	no	no		RPL36AL	no	no	LSM3	no	no
GM-CSF	no		DDX23	no	no	CSNK1A1	no	no		ATP5EP2	no	no	APBB3	no	no
I-309	no		DENND2D	no	no	CST3	no	no		SIRPG	no	no	MRPL51	no	no
IFN-g	no		DNAJC13	no	no	CXCR4	no	no		LSM3	no	no	RELL2	no	no
IGF-1	no		DNAJC7	no	no	DLX2	no	no		APBB3	no	no	CETN2	no	no
IGFBP-1	no		DNHD1	no	no	DNAJA1	no	no		MRPL51	no	no	PWP1	no	no
IGFBP-2	no		EIF1AX	no	no	DNHD1	no	no		RELL2	no	no	KIAA0146	no	no
IGFBP-4	no		FAM103A1	no	no	EIF3M	no	no		CETN2	no	no	LOC388720	no	no
IL-10	no		FAM38A	no	no	ENY2	no	no		PWP1	no	no	CIP29	no	no
IL-13	no		GAPDH	no	no	FAHD2A	no	no		KIAA0146	no	no	LOC388621	no	no
IL-15	no		GFOD1	no	no	FBXO7	no	no		LOC388720	no	no	SFRS17A	no	no
IL-16	no		GOLGA8A	no	no	FIZ1	no	no		CIP29	no	no	PCBP1	no	no
IL-1a	no		GRB2	no	no	FSTL3	no	no		LOC388621	no	no	ATP5J2	no	no
IL-1b	no		GSPT1	no	no	GFOD1	no	no		SFRS17A	no	no	H2AFY	no	no
IL-1ra	no		GUSB	no	no	GGT5	no	no		PCBP1	no	no	COX17	no	no
IL-2	no		GZMA	no	no	GNPTAB	no	no		ATP5J2	no	no	IDS	no	no
IL-3	no		HDAC1	no	no	GOLGA8A	no	no		H2AFY	no	no	SHFM1	no	no
IL-4	no		HPS4	no	no	GOLGA8B	no	no		COX17	no	no	LOC651064	no	no
IL-5	no		IGFBP7	no	no	GZMA	no	no		IDS	no	no	STX16	no	no
IL-6	no		IL2RB	no	no	IDE	no	no		SHFM1	no	no	GDPD1	no	no
IL-7	no		JARID1C	no	no	IGFBP7	no	no		LOC651064	no	no	C6ORF166	no	no
LEPTIN(OB)	no		JMJD1A	no	no	ISG20	no	no		STX16	no	no	ING3	no	no
LIGHT	no		KIF13B	no	no	ITGB1	no	no		GDPD1	no	no	CACNA2D4	no	no
MCP-1	no		LOC552891	no	no	KIF21B	no	no		C6ORF166	no	no	PLEK	no	no
MCP-2	no		LXN	no	no	KLRB1	no	no		ING3	no	no	NDUFA1	no	no
MCP-3	no		LYSMD3	no	no	LARS	no	no		CACNA2D4	no	no	CDKN1B	no	no
MCP-4	no		MAP1S	no	no	LDOC1	no	no		PLEK	no	no	RGS19	no	no
M-CSF	no		NGDN	no	no	LUC7L2	no	no		NDUFA1	no	no	RPS27A	no	no
MDC	no		NXF1	no	no	LXN	no	no		CDKN1B	no	no	LOC731640	no	no
MIG	no		PATZ1	no	no	MAP4K1	no	no		RGS19	no	no	AHSA1	no	no
MIP-1d	no		PEBP1	no	no	MC1R	no	no		RPS27A	no	no	BXDC1	no	no
MIP-3a	no		PEBP1	no	no	MDM4	no	no		LOC731640	no	no	KARS	no	no
NAP-2	no		PEPD	no	no	MGC4677	no	no		AHSA1	no	no	UBE2G1	no	no
NT-3	no		PFDN5	no	no	MTRF1L	no	no		BXDC1	no	no
PARC	no		PLEC1	no	no	MYST2	no	no		KARS	no	no
PDGF-BB	no		PPHLN1	no	no	NAT6	no	no		UBE2G1	no	no
RANTES	no		RAD17	no	no	NKTR	no	no		NDUFS5	no	no
SCF	no		RBM19	no	no	NMT2	no	no		CALML4	no	no
SDF-1	no		RBM39	no	no	PCNP	no	no		LOC646200	no	no
TARC	no		RNF166	no	no	PIGH	no	no		UQCRH	no	no
TGF-b	no		RNF31	no	no	PRPF6	no	no		RPA3	no	no
TGF-b3	no		RPSA	no	no	PSENEN	no	no		RPS25	no	no
TNF-a	no		S100A6	no	no	PTGDR	no	no		ATP5I	no	no
TNF-b	no		SCNM1	no	no	PYROXD2	no	no		UFC1	no	no
Acrp30	no		SCRIB	no	no	RAD54L2	no	no		C5ORF41	no	no
AgRP(ART)	no		SELM	no	no	RASSF1	no	no		RPL36AL	no	no
ANG-2	no		SFRS5	no	no	SEC24D	no	no		RPL32	no	no
AR	no		SH3BGRL	no	no	SELM	no	no		LOC653658	no	no
AXL	no		SH3BGRL3	no	no	SH3BGRL3	no	no		THYN1	no	no
bFGF	no		SIDT2	no	no	SIPA1L1	no	no		GTF2H5	no	no
b-NGF	no		SMARCA2	no	no	SLC12A9	no	no		ATP5O	no	no
BTC	no		SSNA1	no	no	SNCA	no	no		CD3D	no	no
CCL-28	no		SUB1	no	no	SORL1	no	no		HSPE1	no	no
CTACK	no		SYTL3	no	no	TBC1D2	no	no		ATP6V1E1	no	no
DTK	no		TACC1	no	no	TCERG1	no	no		NGDN	no	no
EGF-R	no		TARDBP	no	no	TMEM127	no	no		PRMT1	no	no
ENA-78	no		TCEB3	no	no	TMEM179B	no	no		MRPS21	no	no
FAS	no		TCF12	no	no	TRA@	no	no		AIF1	no	no
FGF-4	no		TCOF1	no	no	TRA@	no	no		NME1	no	no
FGF-9	no		TMEM106B	no	no	TSEN2	no	no		PRDX1	no	no
GCSF	no		TMEM127	no	no	TTC14	no	no		CEBPB	no	no
GITR	no		TNF	no	no	USP21	no	no		C14ORF156	no	no
GITR-Light	no		TNKS2	no	no	WHSC1L1	no	no		LOC731365	no	no
GRO	no		TTC14	no	no	YIPF1	no	no		LOC285900	no	no
GRO-a	no		UBE3A	no	no	ZCCHC9	no	no		PRDX1	no	no
HCC-4	no		UBE4B	no	no	ZFP36L2	no	no		CBX3	no	no
HGF	no		UBL3	no	no	ZMAT3	no	no		GIMAP7	no	no
ICAM-1	no		XPO5	no	no	ZNF207	no	no		PTPRE	no	no
ICAM-3	no									HS.569831	no	no
IGF-1 SR	no									CD3D	no	no
IGFBP3	no									HS.5724	no	no
IGFBP-6	no									SSBP1	no	no
IL-1 RI	no									ALOX5	no	no
IL-11	no									KCTD21	no	no
IL-12 p40	no									MRPS33	no	no
IL-12 p70	no									PTPRE	no	no
IL-17	no									THYN1	no	no
IL-1R4 /ST2	no									ARHGAP9	no	no
IL-2 Ra	no									PSMC3	no	no
IL-6 R	no									RPS12	no	no
IL-8	no									MKNK1	no	no
I-TAC	no									MYBPC3	no	no
Lymphotactin	no									TOMM7	no	no
MIF	no									MAN2A2	no	no
MIP-1a	no									TOMM7	no	no
MIP-1b	no									C16ORF7	no	no
MIP-3b	no									TYK2	no	no
MSP-a	no									LOC646483	no	no
NT-4	no									CWC15	no	no
OST	no									MRPL22	no	no
PIGF	no									ENY2	no	no
spg130	no									ATP5J2	no	no
sTNF RI	no									C20ORF24	no	no
sTNF RII	no									SNRPD2	no	no
TECK	no									ZMAT2	no	no
TIMP-1	no									LOC440567	no	no
TIMP-2	no									CCDC53	no	no
TPO	no									EEF1D	no	no
TRAIL R3	no									CETN3	no	no
TRAIL R4	no									BUD31	no	no
uPAR	no									SNRPB2	no	no
VEGF-B	no									TBCA	no	no
VEGF-D	no									ATP6V1E1	no	no
										NGDN	no	no
										LOC645688	no	no
										LSM5	no	no
										LDHB	no	no
										SOD1	no	no
										RPL6	no	no
										LOC653103	no	no
										EEF1B2	no	no
										LOC440055	no	no
										LOC654121	no	no
										TCIRG1	no	no
										LOC388532	no	no
										MRPS17	no	no
										C1ORF63	no	no
										MRPL33	no	no
										COMMD1	no	no
										MRPL27	no	no
										SP140	no	no
										KIAA2010	no	no
										ATP5J	no	no
										LOC341457	no	no
										SSB	no	no
										LPP	no	no
										APBB3	no	no
										C14ORF43	no	no
										IFFO	no	no
										TMSB10	no	no
										WBP5	no	no
										MRPS18C	no	no
										RAC2	no	no
										MRPL35	no	no
										NSMCE1	no	no
										FAM126B	no	no
										USP34	no	no
										METTL5	no	no
										NUDT1	no	no
										GTF2B	no	no
										LOC649548	no	no
										KLF6	no	no
										AIF1	no	no
										RPS24	no	no
										DNAJA1	no	no
										BOLA3	no	no
										BEX2	no	no
										ATP5EP2	no	no
										RPL21	no	no
										PAX7	no	no
										ITGA3	no	no
										NDUFA9	no	no
										ATP5I	no	no
										ZFP36	no	no
										NFAT5	no	no
										SNX27	no	no
										LOC642210	no	no
										PFDN5	no	no
										CR1	no	no
										RBMS1	no	no
										TRAPPC4	no	no
										UCHL3	no	no
										RBM23	no	no
										IL10RB	no	no
										PSMA3	no	no
										LATS2	no	no
										LOC730994	no	no
										ZNF746	no	no
										C11ORF56	no	no
										PIK3CB	no	no
										SNRPB2	no	no
										BTF3	no	no
										RPL11	no	no
										IGBP1	no	no
										COX6A1	no	no
										RPL6	no	no
										TXN	no	no
										MRPL21	no	no
										ISY1	no	no
										MRPL55	no	no
										C10ORF54	no	no
										DBI	no	no
										MRPL39	no	no
										PSMC2	no	no
										MYL6	no	no
										C11ORF10	no	no

## Sheet: Positional gene enrichment
Used Positional Gene Enrichment analysis available at :
http://homes.esat.kuleuven.be/~bioiuser/pge/
											Toppfun analysis
											https://toppgene.cchmc.org/enrichment.jsp
											Category	ID	Name	p-value	q-value Bonferroni	q-value FDR B&H	Hit Count in Query List	Hit Count in Genome	Hit in Query List
Chromosome Number	Start region	End region	P-Value	P-Value adjusted	Number of Input Genes in the region	Number of Genes in the region	% Enrichment	Genes	Overlap region		Cytoband	7q22.1	7q22.1	0.000511	0.18	0.0765	8	116	AGFG2,POLR2J2,VGF,COL26A1,GPC2,UFSP1,ALKBH4,CNPY4
11	159276318	47103437	0.0004912	0.00528625	12	142	0.084507	ALDH3B1,CAPN1,CDC42EP2,LTBP3,CORO1B,NRXN2,RCE1,RCOR2,SART1,SYT12,ZDHHC24,PPP1R14B	11q13		Cytoband	7p22.3	7p22.3	0.000618	0.218	0.0765	5	44	ADAP1,FAM20C,SNX8,TMEM184A,C7orf50
11	56686293	56965572	0.0009105	0.00728222	3	7	0.428571	FXYD2,SCN2B,TMPRSS13	11q23		Cytoband	11q13.1	11q13.1	0.000652	0.229	0.0765	6	67	NEAT1,SART1,TMEM262,LTBP3,MALAT1,RCOR2
11	174084208	175731504	0.001861	0.00909375	3	9	0.333333	CAPN1,CDC42EP2,LTBP3	11q13
11	56686293	56784805	0.002968	0.0114366	2	3	0.666667	FXYD2,TMPRSS13	11q23
11	174084208	175045847	0.005186	0.0159614	2	4	0.5	RCE1,SYT12	11q13
11	179460402	179937959	0.005186	0.0159614	2	4	0.5	CAPN1,CDC42EP2	11q13
11	133319101	133943063	0.01508	0.030558	2	7	0.285714	PACSIN3,SPI1	11p11
11	121493114	129102275	0.02116	0.0385428	3	22	0.136364	CD44,LMO2,TTC17	11p13
11	92944799	95019542	0.02922	0.0472626	2	10	0.2	SAAF,SERGEF	11p14
21	76047542	76970278	0.02408	0.0417818	2	9	0.222222
7	138730793	139403063	0.0009105	0.00728222	3	7	0.428571	LRCH4,TFR2,TSC22D4	7q22
7	74016725	74098952	0.001342	0.00737993	2	2	1	H2AF,PPIA	7p13
7	179221679	179431715	0.001342	0.00737993	2	2	1	PRKAG2,RHEB	7q36
7	138730793	138841473	0.002968	0.0114366	2	3	0.666667	LRCH4,TSC22D4	7q22
7	1514544	6431639	0.02408	0.0417818	2	9	0.222222	CARD11,SNX8	7p22
X	1445914	1577076	0.001342	0.00737993	2	2	1
X	81303600	81609431	0.001342	0.00737993	2	2	1
17	94754247	100266886	0.0001715	0.00318429	5	19	0.263158
17	96453330	100266886	0.0005847	0.00584161	3	6	0.5
17	94754247	94916467	0.001342	0.00737993	2	2	1
17	96453330	96544720	0.001342	0.00737993	2	2	1
17	32160567	35974640	0.001753	0.00883409	4	19	0.210526
17	57785566	68609006	0.001759	0.00883409	5	32	0.15625
17	65258059	68609006	0.002504	0.010657	3	10	0.3
17	158622857	159788323	0.002504	0.010657	3	10	0.3
17	68521131	68609006	0.002968	0.0114366	2	3	0.666667
17	34951238	35974640	0.007964	0.0203951	2	5	0.4
17	57785566	60276648	0.01508	0.030558	2	7	0.285714
17	51234846	51829782	0.02408	0.0417818	2	9	0.222222
2	149582736	150629000	0.0009379	0.00728222	4	16	0.25
2	53825659	53953395	0.01508	0.030558	2	7	0.285714
2	168026037	170173626	0.01936	0.03631	2	8	0.25
22	108111422	109231328	7.75e-05	0.00219782	3	3	1
22	77022827	77626286	0.001342	0.00737993	2	2	1
22	45297730	50178113	0.002968	0.0114366	2	3	0.666667
22	10732343	14563312	0.005186	0.0159614	2	4	0.5
1	72504827	74568459	0.001861	0.00909375	3	9	0.333333
1	1278470	54639278	0.00198	0.00952085	10	124	0.0806452
1	9682115	10360959	0.002968	0.0114366	2	3	0.666667
1	72504827	72897267	0.002968	0.0114366	2	3	0.666667
1	178190496	180627964	0.005191	0.0159614	3	13	0.230769
1	140582688	140692907	0.01127	0.0250321	2	6	0.333333
1	172193947	172689112	0.01127	0.0250321	2	6	0.333333
1	35988967	40791799	0.01444	0.0303576	3	19	0.157895
1	92944799	95019542	0.02922	0.0472626	2	10	0.2
16	96453330	134375285	2.147e-05	0.00176444	13	118	0.110169
16	162799025	173319916	0.001759	0.00883409	5	32	0.15625
16	134237905	134375285	0.002968	0.0114366	2	3	0.666667
16	162799025	169469291	0.003269	0.0122621	3	11	0.272727
16	96453330	98290138	0.005186	0.0159614	2	4	0.5
16	172591744	173319916	0.005186	0.0159614	2	4	0.5
16	128328720	131854389	0.009133	0.022558	3	16	0.1875
16	1278470	7954237	0.01444	0.0303576	3	19	0.157895
16	43638582	52285241	0.01936	0.03631	2	8	0.25
13	23987430	31365010	0.005186	0.0159614	2	4	0.5

## Sheet: BrainEac
Dataset:	BrainEac (134 subjects with brain biopsies for upto 10 different regions , young(age<40y),middle age(40y<Age<60y) and old(Age>60y))
Link:	http://www.braineac.org
Table1: Age,gender and group of 1231 samples							Table2: Number of samples in each age range
cel files	age	gender	region	group			Region	young	middle	old
GSM1491331_A653_198.CEL	16	Male	cerebellar cortex	young			cerebellar cortex(130)	21	45	64
GSM1491263_A653_035.CEL	17	Male	cerebellar cortex	young			frontal cortex(127)	21	46	60
GSM1491329_A653_358.CEL	20	Female	cerebellar cortex	young			hippocampus(122)	21	47	54
GSM1491013_A653_830.CEL	22	Female	cerebellar cortex	young			medulla(119)	21	45	53
GSM1491115_A653_382.CEL	22	Male	cerebellar cortex	young			occipital cortex(129)	21	47	61
GSM1491333_A653_374.CEL	24	Female	cerebellar cortex	young			putamen(129)	21	47	61
GSM1491266_A653_069.CEL	25	Male	cerebellar cortex	young			substantia nigra(101)	17	29	55
GSM1491264_A653_268.CEL	25	Male	cerebellar cortex	young			temporal cortex(119)	18	40	61
GSM1491008_A653_010.CEL	26	Male	cerebellar cortex	young			thalamus(124)	21	44	59
GSM1491012_A1110_006.CEL	27	Male	cerebellar cortex	young			white matter(131)	21	46	64
GSM1491332_A653_245.CEL	28	Male	cerebellar cortex	young
GSM1491017_A653_868.CEL	32	Female	cerebellar cortex	young
GSM1491330_A653_466.CEL	32	Male	cerebellar cortex	young
GSM1491007_A653_1270.CEL	34	Male	cerebellar cortex	young
GSM1490299_A653_1046.CEL	36	Male	cerebellar cortex	young
GSM1490391_A653_361.CEL	37	Male	cerebellar cortex	young
GSM1491009_A653_969.CEL	38	Male	cerebellar cortex	young
GSM1491016_A653_300.CEL	38	Male	cerebellar cortex	young
GSM1491015_A653_933.CEL	39	Male	cerebellar cortex	young
GSM1490419_A653_240.CEL	39	Male	cerebellar cortex	young
GSM1491113_A653_934.CEL	40	Male	cerebellar cortex	young
GSM1490433_A653_825.CEL	41	Male	cerebellar cortex	Middle
GSM1490387_A653_580.CEL	43	Male	cerebellar cortex	Middle
GSM1490430_A653_595.CEL	43	Male	cerebellar cortex	Middle
GSM1490386_A653_1372.CEL	43	Male	cerebellar cortex	Middle
GSM1491334_A653_126.CEL	44	Male	cerebellar cortex	Middle
GSM1491171_A653_683.CEL	44	Female	cerebellar cortex	Middle
GSM1491011_A653_646.CEL	44	Female	cerebellar cortex	Middle
GSM1490409_A653_1234.CEL	45	Female	cerebellar cortex	Middle
GSM1490404_A653_394.CEL	45	Male	cerebellar cortex	Middle
GSM1490439_A653_671.CEL	45	Male	cerebellar cortex	Middle
GSM1490402_A653_393.CEL	45	Male	cerebellar cortex	Middle
GSM1491265_A653_521.CEL	46	Male	cerebellar cortex	Middle
GSM1490408_A653_292.CEL	46	Male	cerebellar cortex	Middle
GSM1490423_A653_1413.CEL	47	Female	cerebellar cortex	Middle
GSM1490438_A653_1159.CEL	47	Male	cerebellar cortex	Middle
GSM1491112_A653_531.CEL	48	Female	cerebellar cortex	Middle
GSM1490397_A653_241.CEL	48	Male	cerebellar cortex	Middle
GSM1490414_A653_201.CEL	48	Male	cerebellar cortex	Middle
GSM1490422_A653_017.CEL	49	Male	cerebellar cortex	Middle
GSM1490436_A653_502.CEL	49	Male	cerebellar cortex	Middle
GSM1490401_A653_849.CEL	50	Male	cerebellar cortex	Middle
GSM1490416_A653_922.CEL	50	Male	cerebellar cortex	Middle
GSM1490417_A653_816.CEL	50	Male	cerebellar cortex	Middle
GSM1491014_A653_682.CEL	51	Female	cerebellar cortex	Middle
GSM1490388_A653_397.CEL	51	Male	cerebellar cortex	Middle
GSM1490440_A653_405.CEL	51	Male	cerebellar cortex	Middle
GSM1490413_A653_307.CEL	52	Female	cerebellar cortex	Middle
GSM1490432_A653_1045.CEL	52	Male	cerebellar cortex	Middle
GSM1490407_A653_049.CEL	53	Male	cerebellar cortex	Middle
GSM1490431_A653_674.CEL	53	Male	cerebellar cortex	Middle
GSM1491010_A653_230.CEL	53	Male	cerebellar cortex	Middle
GSM1490400_A653_757.CEL	53	Female	cerebellar cortex	Middle
GSM1490437_A653_372.CEL	54	Male	cerebellar cortex	Middle
GSM1490410_A653_1438.CEL	55	Male	cerebellar cortex	Middle
GSM1490393_A653_385.CEL	55	Male	cerebellar cortex	Middle
GSM1490385_A653_028.CEL	55	Male	cerebellar cortex	Middle
GSM1490398_A653_143.CEL	55	Male	cerebellar cortex	Middle
GSM1490403_A653_579.CEL	56	Male	cerebellar cortex	Middle
GSM1490392_A653_389.CEL	57	Male	cerebellar cortex	Middle
GSM1491168_A653_328.CEL	57	Male	cerebellar cortex	Middle
GSM1491114_A653_542.CEL	57	Female	cerebellar cortex	Middle
GSM1490394_A653_598.CEL	57	Male	cerebellar cortex	Middle
GSM1491167_A653_007.CEL	58	Male	cerebellar cortex	Middle
GSM1490301_A653_118.CEL	58	Female	cerebellar cortex	Middle
GSM1490295_A653_199.CEL	59	Male	cerebellar cortex	Middle
GSM1490399_A653_871.CEL	60	Male	cerebellar cortex	old
GSM1490384_A653_1171.CEL	60	Male	cerebellar cortex	old
GSM1490396_A653_259.CEL	60	Male	cerebellar cortex	old
GSM1490294_A653_285.CEL	60	Female	cerebellar cortex	old
GSM1490435_A653_805.CEL	60	Female	cerebellar cortex	old
GSM1490411_A653_1411.CEL	60	Male	cerebellar cortex	old
GSM1490406_A653_928.CEL	61	Male	cerebellar cortex	old
GSM1490421_A653_1314.CEL	61	Male	cerebellar cortex	old
GSM1490405_A653_036.CEL	61	Male	cerebellar cortex	old
GSM1490412_A653_977.CEL	62	Male	cerebellar cortex	old
GSM1490418_A653_761.CEL	62	Male	cerebellar cortex	old
GSM1490420_A653_779.CEL	62	Male	cerebellar cortex	old
GSM1491166_A653_365.CEL	62	Male	cerebellar cortex	old
GSM1490425_A653_1091.CEL	63	Female	cerebellar cortex	old
GSM1490201_A653_1264.CEL	63	Male	cerebellar cortex	old
GSM1490164_A653_1104.CEL	63	Male	cerebellar cortex	old
GSM1490429_A653_217.CEL	64	Female	cerebellar cortex	old
GSM1490426_A653_336.CEL	65	Male	cerebellar cortex	old
GSM1490203_A653_1098.CEL	65	Male	cerebellar cortex	old
GSM1490296_A653_042.CEL	66	Male	cerebellar cortex	old
GSM1491170_A653_1069.CEL	67	Male	cerebellar cortex	old
GSM1490389_A653_125.CEL	67	Male	cerebellar cortex	old
GSM1491116_A653_1114.CEL	68	Female	cerebellar cortex	old
GSM1490427_A653_1248.CEL	69	Male	cerebellar cortex	old
GSM1490395_A653_912.CEL	70	Female	cerebellar cortex	old
GSM1491117_A653_504.CEL	70	Male	cerebellar cortex	old
GSM1490434_A653_422.CEL	71	Female	cerebellar cortex	old
GSM1491227_A653_1356.CEL	71	Male	cerebellar cortex	old
GSM1490415_A653_278.CEL	73	Male	cerebellar cortex	old
GSM1490196_A653_1247.CEL	73	Female	cerebellar cortex	old
GSM1490428_A653_1364.CEL	74	Male	cerebellar cortex	old
GSM1490383_A653_1415.CEL	75	Male	cerebellar cortex	old
GSM1490198_A653_1053.CEL	75	Male	cerebellar cortex	old
GSM1491169_A653_349.CEL	76	Male	cerebellar cortex	old
GSM1491303_A653_1063.CEL	76	Female	cerebellar cortex	old
GSM1490199_A653_1296.CEL	76	Male	cerebellar cortex	old
GSM1491302_A653_1330.CEL	77	Female	cerebellar cortex	old
GSM1490197_A653_1051.CEL	78	Female	cerebellar cortex	old
GSM1490944_A653_1168.CEL	78	Male	cerebellar cortex	old
GSM1490940_A1110_022.CEL	78	Male	cerebellar cortex	old
GSM1490390_A653_392.CEL	79	Female	cerebellar cortex	old
GSM1490163_A653_1037.CEL	79	Male	cerebellar cortex	old
GSM1490947_A653_1334.CEL	79	Male	cerebellar cortex	old
GSM1490194_A653_1407.CEL	80	Male	cerebellar cortex	old
GSM1490941_A1110_044.CEL	81	Male	cerebellar cortex	old
GSM1490204_A653_1351.CEL	82	Female	cerebellar cortex	old
GSM1490162_A653_1367.CEL	82	Male	cerebellar cortex	old
GSM1490946_A653_1121.CEL	82	Female	cerebellar cortex	old
GSM1490424_A653_290.CEL	83	Female	cerebellar cortex	old
GSM1490945_A653_1218.CEL	83	Male	cerebellar cortex	old
GSM1490293_A653_1439.CEL	84	Male	cerebellar cortex	old
GSM1491226_A653_1436.CEL	84	Male	cerebellar cortex	old
GSM1490298_A653_1429.CEL	85	Male	cerebellar cortex	old
GSM1490942_A653_1064.CEL	85	Male	cerebellar cortex	old
GSM1490200_A653_1030.CEL	85	Female	cerebellar cortex	old
GSM1490202_A653_1205.CEL	85	Female	cerebellar cortex	old
GSM1490300_A653_1428.CEL	86	Male	cerebellar cortex	old
GSM1490297_A653_1190.CEL	86	Male	cerebellar cortex	old
GSM1490161_A653_1236.CEL	87	Female	cerebellar cortex	old
GSM1491224_A653_1384.CEL	88	Female	cerebellar cortex	old
GSM1491304_A653_1295.CEL	89	Male	cerebellar cortex	old
GSM1491225_A653_1043_2.CEL	91	Female	cerebellar cortex	old
GSM1490195_A653_1125.CEL	91	Male	cerebellar cortex	old
GSM1490943_A653_1454.CEL	102	Female	cerebellar cortex	old
GSM1491335_A653_023.CEL	16	Male	frontal cortex	young
GSM1491269_A653_191.CEL	17	Male	frontal cortex	young
GSM1491340_A653_064.CEL	20	Female	frontal cortex	young
GSM1491026_A653_755.CEL	22	Female	frontal cortex	young
GSM1491120_A653_337.CEL	22	Male	frontal cortex	young
GSM1491336_A653_090.CEL	24	Female	frontal cortex	young
GSM1491268_A653_015.CEL	25	Male	frontal cortex	young
GSM1491270_A653_339.CEL	25	Male	frontal cortex	young
GSM1491027_A653_249.CEL	26	Male	frontal cortex	young
GSM1491020_A653_1426.CEL	27	Male	frontal cortex	young
GSM1491339_A653_305.CEL	28	Male	frontal cortex	young
GSM1491025_A653_927.CEL	32	Female	frontal cortex	young
GSM1491341_A653_726.CEL	32	Male	frontal cortex	young
GSM1491018_A653_1277.CEL	34	Male	frontal cortex	young
GSM1490304_A653_1446.CEL	36	Male	frontal cortex	young
GSM1490483_A653_004.CEL	37	Male	frontal cortex	young
GSM1491021_A653_952.CEL	38	Male	frontal cortex	young
GSM1491024_A653_086.CEL	38	Male	frontal cortex	young
GSM1491022_A653_948.CEL	39	Male	frontal cortex	young
GSM1490488_A653_006.CEL	39	Male	frontal cortex	young
GSM1491119_A653_929.CEL	40	Male	frontal cortex	young
GSM1490306_A653_597.CEL	41	Male	frontal cortex	middle
GSM1490467_A653_482.CEL	43	Male	frontal cortex	middle
GSM1490450_A653_795.CEL	43	Male	frontal cortex	middle
GSM1490441_A653_1085.CEL	43	Male	frontal cortex	middle
GSM1491337_A653_178.CEL	44	Male	frontal cortex	middle
GSM1491172_A653_409.CEL	44	Female	frontal cortex	middle
GSM1491028_A653_629.CEL	44	Female	frontal cortex	middle
GSM1490480_A653_855.CEL	45	Female	frontal cortex	middle
GSM1490491_A653_050.CEL	45	Male	frontal cortex	middle
GSM1490463_A653_725.CEL	45	Male	frontal cortex	middle
GSM1490481_A653_351.CEL	45	Male	frontal cortex	middle
GSM1491267_A653_563.CEL	46	Male	frontal cortex	middle
GSM1490494_A653_322.CEL	46	Male	frontal cortex	middle
GSM1490452_A653_345.CEL	47	Female	frontal cortex	middle
GSM1490472_A653_1210.CEL	47	Male	frontal cortex	middle
GSM1490454_A653_384.CEL	48	Male	frontal cortex	middle
GSM1490495_A653_169.CEL	48	Male	frontal cortex	middle
GSM1490474_A653_132.CEL	49	Male	frontal cortex	middle
GSM1490458_A653_844.CEL	49	Male	frontal cortex	middle
GSM1490489_A653_701.CEL	50	Male	frontal cortex	middle
GSM1490445_A653_873.CEL	50	Male	frontal cortex	middle
GSM1490455_A653_851.CEL	50	Male	frontal cortex	middle
GSM1491019_A653_734.CEL	51	Female	frontal cortex	middle
GSM1490482_A653_068.CEL	51	Male	frontal cortex	middle
GSM1490456_A653_848.CEL	51	Male	frontal cortex	middle
GSM1490476_A653_021.CEL	52	Female	frontal cortex	middle
GSM1490486_A653_1173.CEL	52	Male	frontal cortex	middle
GSM1490484_A653_014.CEL	53	Male	frontal cortex	middle
GSM1490462_A653_445.CEL	53	Male	frontal cortex	middle
GSM1491338_A653_743.CEL	53	Male	frontal cortex	middle
GSM1491023_A653_095.CEL	53	Male	frontal cortex	middle
GSM1490478_A653_724.CEL	53	Female	frontal cortex	middle
GSM1490446_A653_175.CEL	54	Male	frontal cortex	middle
GSM1490461_A653_774.CEL	55	Male	frontal cortex	middle
GSM1490459_A653_187.CEL	55	Male	frontal cortex	middle
GSM1490493_A653_254.CEL	55	Male	frontal cortex	middle
GSM1490471_A653_065.CEL	55	Male	frontal cortex	middle
GSM1490498_A653_649.CEL	56	Male	frontal cortex	middle
GSM1490466_A653_128.CEL	57	Male	frontal cortex	middle
GSM1491176_A653_272.CEL	57	Male	frontal cortex	middle
GSM1491121_A653_621.CEL	57	Female	frontal cortex	middle
GSM1490479_A653_808.CEL	57	Male	frontal cortex	middle
GSM1491177_A653_067.CEL	58	Male	frontal cortex	middle
GSM1490453_A653_399.CEL	58	Male	frontal cortex	middle
GSM1490308_A653_091.CEL	58	Female	frontal cortex	middle
GSM1490307_A653_011.CEL	59	Male	frontal cortex	middle
GSM1490496_A653_887.CEL	60	Male	frontal cortex	old
GSM1490451_A653_1118.CEL	60	Male	frontal cortex	old
GSM1490470_A653_153.CEL	60	Male	frontal cortex	old
GSM1490305_A653_018.CEL	60	Female	frontal cortex	old
GSM1490457_A653_535.CEL	60	Female	frontal cortex	old
GSM1490477_A653_632.CEL	60	Male	frontal cortex	old
GSM1490465_A653_947.CEL	61	Male	frontal cortex	old
GSM1490443_A653_1151.CEL	61	Male	frontal cortex	old
GSM1490485_A653_159.CEL	61	Male	frontal cortex	old
GSM1490449_A653_908.CEL	62	Male	frontal cortex	old
GSM1490492_A653_641.CEL	62	Male	frontal cortex	old
GSM1490460_A653_635.CEL	62	Male	frontal cortex	old
GSM1491175_A653_276.CEL	62	Male	frontal cortex	old
GSM1490464_A653_1081.CEL	63	Female	frontal cortex	old
GSM1490209_A653_1230.CEL	63	Male	frontal cortex	old
GSM1490167_A653_1275.CEL	63	Male	frontal cortex	old
GSM1490490_A653_080.CEL	64	Female	frontal cortex	old
GSM1490444_A653_924.CEL	65	Male	frontal cortex	old
GSM1490468_A653_289.CEL	65	Male	frontal cortex	old
GSM1490212_A653_1385.CEL	65	Male	frontal cortex	old
GSM1490309_A653_330.CEL	66	Male	frontal cortex	old
GSM1491174_A653_663.CEL	67	Male	frontal cortex	old
GSM1490487_A653_119.CEL	67	Male	frontal cortex	old
GSM1491118_A653_1029.CEL	68	Female	frontal cortex	old
GSM1490447_A653_1321.CEL	69	Male	frontal cortex	old
GSM1490448_A653_963.CEL	70	Female	frontal cortex	old
GSM1491122_A653_837.CEL	70	Male	frontal cortex	old
GSM1490469_A653_667.CEL	71	Female	frontal cortex	old
GSM1491229_A653_1161.CEL	71	Male	frontal cortex	old
GSM1490475_A653_232.CEL	73	Male	frontal cortex	old
GSM1490207_A653_1390.CEL	73	Female	frontal cortex	old
GSM1490442_A653_1036.CEL	74	Male	frontal cortex	old
GSM1490211_A653_1137.CEL	75	Male	frontal cortex	old
GSM1491173_A653_263.CEL	76	Male	frontal cortex	old
GSM1491307_A653_1014.CEL	76	Female	frontal cortex	old
GSM1490214_A653_1178.CEL	76	Male	frontal cortex	old
GSM1491305_A653_1226.CEL	77	Female	frontal cortex	old
GSM1490206_A653_1443.CEL	78	Female	frontal cortex	old
GSM1490948_A1110_031.CEL	78	Male	frontal cortex	old
GSM1490473_A653_016.CEL	79	Female	frontal cortex	old
GSM1490168_A1110_034.CEL	79	Male	frontal cortex	old
GSM1490210_A653_1393.CEL	80	Male	frontal cortex	old
GSM1490215_A653_1120.CEL	82	Female	frontal cortex	old
GSM1490166_A653_1071.CEL	82	Male	frontal cortex	old
GSM1490951_A653_1111.CEL	82	Female	frontal cortex	old
GSM1490497_A653_038.CEL	83	Female	frontal cortex	old
GSM1490303_A653_1189.CEL	84	Male	frontal cortex	old
GSM1491231_A653_1068.CEL	84	Male	frontal cortex	old
GSM1490310_A653_1158.CEL	85	Male	frontal cortex	old
GSM1490950_A653_1065.CEL	85	Male	frontal cortex	old
GSM1490213_A653_979.CEL	85	Female	frontal cortex	old
GSM1490208_A653_1318.CEL	85	Female	frontal cortex	old
GSM1490311_A653_1313.CEL	86	Male	frontal cortex	old
GSM1490302_A1110_017.CEL	86	Male	frontal cortex	old
GSM1490165_A653_1282.CEL	87	Female	frontal cortex	old
GSM1491228_A653_1048.CEL	88	Female	frontal cortex	old
GSM1491306_A653_1329.CEL	89	Male	frontal cortex	old
GSM1491230_A653_1276.CEL	91	Female	frontal cortex	old
GSM1490205_A1110_040.CEL	91	Male	frontal cortex	old
GSM1490949_A1110_013.CEL	102	Female	frontal cortex	old
GSM1491342_A653_294.CEL	16	Male	hippocampus	young
GSM1491271_A653_029.CEL	17	Male	hippocampus	young
GSM1491343_A653_277.CEL	20	Female	hippocampus	young
GSM1491034_A653_813.CEL	22	Female	hippocampus	young
GSM1491123_A653_061.CEL	22	Male	hippocampus	young
GSM1491345_A653_110.CEL	24	Female	hippocampus	young
GSM1491273_A653_134.CEL	25	Male	hippocampus	young
GSM1491274_A653_166.CEL	25	Male	hippocampus	young
GSM1491037_A653_087.CEL	26	Male	hippocampus	young
GSM1491036_A653_1116.CEL	27	Male	hippocampus	young
GSM1491346_A653_182.CEL	28	Male	hippocampus	young
GSM1491038_A653_881.CEL	32	Female	hippocampus	young
GSM1491344_A653_497.CEL	32	Male	hippocampus	young
GSM1491032_A653_1309.CEL	34	Male	hippocampus	young
GSM1490320_A653_1423.CEL	36	Male	hippocampus	young
GSM1490540_A653_250.CEL	37	Male	hippocampus	young
GSM1491039_A653_956.CEL	38	Male	hippocampus	young
GSM1491031_A653_013.CEL	38	Male	hippocampus	young
GSM1491030_A653_876.CEL	39	Male	hippocampus	young
GSM1490539_A653_044.CEL	39	Male	hippocampus	young
GSM1491127_A653_901.CEL	40	Male	hippocampus	young
GSM1490510_A653_775.CEL	41	Male	hippocampus	middle
GSM1490319_A653_705.CEL	41	Male	hippocampus	middle
GSM1490523_A653_489.CEL	43	Male	hippocampus	middle
GSM1490529_A653_653.CEL	43	Male	hippocampus	middle
GSM1490505_A653_1430.CEL	43	Male	hippocampus	middle
GSM1491348_A653_156.CEL	44	Male	hippocampus	middle
GSM1491183_A653_593.CEL	44	Female	hippocampus	middle
GSM1491029_A653_760.CEL	44	Female	hippocampus	middle
GSM1490500_A653_636.CEL	45	Female	hippocampus	middle
GSM1490531_A653_193.CEL	45	Male	hippocampus	middle
GSM1490537_A653_631.CEL	45	Male	hippocampus	middle
GSM1490524_A653_352.CEL	45	Male	hippocampus	middle
GSM1491272_A653_708.CEL	46	Male	hippocampus	middle
GSM1490528_A653_088.CEL	46	Male	hippocampus	middle
GSM1490515_A653_100.CEL	47	Female	hippocampus	middle
GSM1490536_A653_1122.CEL	47	Male	hippocampus	middle
GSM1490503_A653_370.CEL	48	Male	hippocampus	middle
GSM1490525_A653_347.CEL	48	Male	hippocampus	middle
GSM1490546_A653_273.CEL	49	Male	hippocampus	middle
GSM1490555_A653_525.CEL	49	Male	hippocampus	middle
GSM1490499_A653_742.CEL	50	Male	hippocampus	middle
GSM1490545_A653_1442.CEL	50	Male	hippocampus	middle
GSM1490541_A653_792.CEL	50	Male	hippocampus	middle
GSM1491033_A653_406.CEL	51	Female	hippocampus	middle
GSM1490538_A653_163.CEL	51	Male	hippocampus	middle
GSM1490543_A653_430.CEL	51	Male	hippocampus	middle
GSM1490501_A653_284.CEL	52	Female	hippocampus	middle
GSM1490527_A653_1072.CEL	52	Male	hippocampus	middle
GSM1490535_A653_051.CEL	53	Male	hippocampus	middle
GSM1490550_A653_856.CEL	53	Male	hippocampus	middle
GSM1491347_A653_471.CEL	53	Male	hippocampus	middle
GSM1491035_A653_026.CEL	53	Male	hippocampus	middle
GSM1490516_A653_485.CEL	53	Female	hippocampus	middle
GSM1490530_A653_247.CEL	54	Male	hippocampus	middle
GSM1490554_A653_740.CEL	55	Male	hippocampus	middle
GSM1490508_A653_005.CEL	55	Male	hippocampus	middle
GSM1490533_A653_073.CEL	55	Male	hippocampus	middle
GSM1490502_A653_373.CEL	55	Male	hippocampus	middle
GSM1490544_A653_447.CEL	56	Male	hippocampus	middle
GSM1490514_A653_054.CEL	57	Male	hippocampus	middle
GSM1491179_A653_032.CEL	57	Male	hippocampus	middle
GSM1491126_A653_652.CEL	57	Female	hippocampus	middle
GSM1490532_A653_414.CEL	57	Male	hippocampus	middle
GSM1491178_A653_152.CEL	58	Male	hippocampus	middle
GSM1490504_A653_817.CEL	58	Male	hippocampus	middle
GSM1490315_A653_287.CEL	58	Female	hippocampus	middle
GSM1490313_A653_041.CEL	59	Male	hippocampus	middle
GSM1490509_A653_900.CEL	60	Male	hippocampus	old
GSM1490507_A653_1447.CEL	60	Male	hippocampus	old
GSM1490314_A653_210.CEL	60	Female	hippocampus	old
GSM1490518_A653_524.CEL	60	Female	hippocampus	old
GSM1490521_A653_803.CEL	60	Male	hippocampus	old
GSM1490506_A653_882.CEL	61	Male	hippocampus	old
GSM1490526_A653_1134.CEL	61	Male	hippocampus	old
GSM1490547_A653_362.CEL	61	Male	hippocampus	old
GSM1490519_A653_916.CEL	62	Male	hippocampus	old
GSM1490512_A653_736.CEL	62	Male	hippocampus	old
GSM1490534_A653_585.CEL	62	Male	hippocampus	old
GSM1491180_A653_081.CEL	62	Male	hippocampus	old
GSM1490522_A653_1290.CEL	63	Female	hippocampus	old
GSM1490224_A653_1363.CEL	63	Male	hippocampus	old
GSM1490170_A653_1386.CEL	63	Male	hippocampus	old
GSM1490553_A653_085.CEL	64	Female	hippocampus	old
GSM1490552_A653_202.CEL	65	Male	hippocampus	old
GSM1490217_A653_1223.CEL	65	Male	hippocampus	old
GSM1490317_A653_338.CEL	66	Male	hippocampus	old
GSM1491181_A653_660.CEL	67	Male	hippocampus	old
GSM1490551_A653_052.CEL	67	Male	hippocampus	old
GSM1491125_A653_1011.CEL	68	Female	hippocampus	old
GSM1490513_A653_1406.CEL	69	Male	hippocampus	old
GSM1490548_A653_888.CEL	70	Female	hippocampus	old
GSM1491124_A653_555.CEL	70	Male	hippocampus	old
GSM1490542_A653_481.CEL	71	Female	hippocampus	old
GSM1491234_A653_1056.CEL	71	Male	hippocampus	old
GSM1490549_A653_103.CEL	73	Male	hippocampus	old
GSM1490225_A653_1001.CEL	73	Female	hippocampus	old
GSM1490511_A653_980.CEL	74	Male	hippocampus	old
GSM1490220_A653_994.CEL	75	Male	hippocampus	old
GSM1491182_A653_030.CEL	76	Male	hippocampus	old
GSM1491308_A653_1148.CEL	76	Female	hippocampus	old
GSM1490218_A653_1012.CEL	76	Male	hippocampus	old
GSM1490223_A653_1253.CEL	78	Female	hippocampus	old
GSM1490952_A653_1049.CEL	78	Male	hippocampus	old
GSM1490956_A653_1400.CEL	78	Male	hippocampus	old
GSM1490520_A653_148.CEL	79	Female	hippocampus	old
GSM1490169_A653_1073.CEL	79	Male	hippocampus	old
GSM1490955_A653_1263.CEL	79	Male	hippocampus	old
GSM1490221_A653_1397.CEL	80	Male	hippocampus	old
GSM1490216_A653_1177.CEL	82	Female	hippocampus	old
GSM1490517_A653_315.CEL	83	Female	hippocampus	old
GSM1490954_A653_1409.CEL	83	Male	hippocampus	old
GSM1490316_A653_1077.CEL	84	Male	hippocampus	old
GSM1491233_A653_1278.CEL	84	Male	hippocampus	old
GSM1490312_A653_1179.CEL	85	Male	hippocampus	old
GSM1490219_A653_1266.CEL	85	Female	hippocampus	old
GSM1490318_A653_1200.CEL	86	Male	hippocampus	old
GSM1490321_A653_1182.CEL	86	Male	hippocampus	old
GSM1491235_A653_1341.CEL	88	Female	hippocampus	old
GSM1491232_A653_1023.CEL	91	Female	hippocampus	old
GSM1490222_A653_1256.CEL	91	Male	hippocampus	old
GSM1490953_A653_1444.CEL	102	Female	hippocampus	old
GSM1491351_A653_216.CEL	16	Male	medulla	young
GSM1491278_A653_260.CEL	17	Male	medulla	young
GSM1491353_A653_333.CEL	20	Female	medulla	young
GSM1491046_A653_637.CEL	22	Female	medulla	young
GSM1491132_A653_084.CEL	22	Male	medulla	young
GSM1491350_A653_348.CEL	24	Female	medulla	young
GSM1491276_A653_074.CEL	25	Male	medulla	young
GSM1491277_A653_377.CEL	25	Male	medulla	young
GSM1491045_A653_318.CEL	26	Male	medulla	young
GSM1491047_A653_1268.CEL	27	Male	medulla	young
GSM1491354_A653_186.CEL	28	Male	medulla	young
GSM1491041_A653_909.CEL	32	Female	medulla	young
GSM1491349_A653_477.CEL	32	Male	medulla	young
GSM1491040_A653_1126.CEL	34	Male	medulla	young
GSM1490326_A653_1331.CEL	36	Male	medulla	young
GSM1490565_A653_099.CEL	37	Male	medulla	young
GSM1491044_A653_941.CEL	38	Male	medulla	young
GSM1491048_A653_008.CEL	38	Male	medulla	young
GSM1491050_A653_879.CEL	39	Male	medulla	young
GSM1490600_A653_251.CEL	39	Male	medulla	young
GSM1491131_A653_910.CEL	40	Male	medulla	young
GSM1490602_A653_577.CEL	41	Male	medulla	middle
GSM1490328_A653_843.CEL	41	Male	medulla	middle
GSM1490592_A653_588.CEL	43	Male	medulla	middle
GSM1490607_A653_842.CEL	43	Male	medulla	middle
GSM1490577_A653_1357.CEL	43	Male	medulla	middle
GSM1491352_A653_097.CEL	44	Male	medulla	middle
GSM1491188_A653_403.CEL	44	Female	medulla	middle
GSM1491043_A653_503.CEL	44	Female	medulla	middle
GSM1490601_A653_819.CEL	45	Female	medulla	middle
GSM1490599_A653_033.CEL	45	Male	medulla	middle
GSM1490564_A653_401.CEL	45	Male	medulla	middle
GSM1490576_A653_355.CEL	45	Male	medulla	middle
GSM1491275_A653_488.CEL	46	Male	medulla	middle
GSM1490561_A653_396.CEL	47	Female	medulla	middle
GSM1490569_A653_1272.CEL	47	Male	medulla	middle
GSM1491133_A653_439.CEL	48	Female	medulla	middle
GSM1490559_A653_162.CEL	48	Male	medulla	middle
GSM1490603_A653_258.CEL	48	Male	medulla	middle
GSM1490578_A653_076.CEL	49	Male	medulla	middle
GSM1490595_A653_548.CEL	49	Male	medulla	middle
GSM1490596_A653_528.CEL	50	Male	medulla	middle
GSM1490587_A653_930.CEL	50	Male	medulla	middle
GSM1490583_A653_618.CEL	50	Male	medulla	middle
GSM1491042_A653_418.CEL	51	Female	medulla	middle
GSM1490606_A653_340.CEL	51	Male	medulla	middle
GSM1490611_A653_704.CEL	51	Male	medulla	middle
GSM1490566_A653_344.CEL	52	Female	medulla	middle
GSM1490568_A653_1016.CEL	52	Male	medulla	middle
GSM1490608_A653_045.CEL	53	Male	medulla	middle
GSM1490556_A653_723.CEL	53	Male	medulla	middle
GSM1491049_A653_037.CEL	53	Male	medulla	middle
GSM1490586_A653_699.CEL	53	Female	medulla	middle
GSM1490590_A653_116.CEL	54	Male	medulla	middle
GSM1490593_A653_582.CEL	55	Male	medulla	middle
GSM1490562_A653_226.CEL	55	Male	medulla	middle
GSM1490572_A653_376.CEL	55	Male	medulla	middle
GSM1490580_A653_215.CEL	55	Male	medulla	middle
GSM1490597_A653_860.CEL	56	Male	medulla	middle
GSM1490582_A653_025.CEL	57	Male	medulla	middle
GSM1491184_A653_391.CEL	57	Male	medulla	middle
GSM1491130_A653_770.CEL	57	Female	medulla	middle
GSM1490567_A653_479.CEL	57	Male	medulla	middle
GSM1491185_A653_059.CEL	58	Male	medulla	middle
GSM1490329_A653_329.CEL	58	Female	medulla	middle
GSM1490327_A653_357.CEL	59	Male	medulla	middle
GSM1490558_A653_872.CEL	60	Male	medulla	old
GSM1490591_A653_1060.CEL	60	Male	medulla	old
GSM1490571_A653_208.CEL	60	Male	medulla	old
GSM1490324_A653_200.CEL	60	Female	medulla	old
GSM1490581_A653_423.CEL	60	Female	medulla	old
GSM1490610_A653_806.CEL	60	Male	medulla	old
GSM1490557_A653_939.CEL	61	Male	medulla	old
GSM1490573_A653_1094.CEL	61	Male	medulla	old
GSM1490579_A653_228.CEL	61	Male	medulla	old
GSM1490604_A653_892.CEL	62	Male	medulla	old
GSM1490585_A653_706.CEL	62	Male	medulla	old
GSM1490594_A653_592.CEL	62	Male	medulla	old
GSM1491187_A653_207.CEL	62	Male	medulla	old
GSM1490584_A653_1292.CEL	63	Female	medulla	old
GSM1490172_A653_1115.CEL	63	Male	medulla	old
GSM1490575_A653_079.CEL	64	Female	medulla	old
GSM1490589_A653_299.CEL	65	Male	medulla	old
GSM1490227_A653_982.CEL	65	Male	medulla	old
GSM1490330_A653_265.CEL	66	Male	medulla	old
GSM1491189_A653_670.CEL	67	Male	medulla	old
GSM1490605_A653_022.CEL	67	Male	medulla	old
GSM1491128_A653_1427.CEL	68	Female	medulla	old
GSM1490574_A653_1009.CEL	69	Male	medulla	old
GSM1490570_A653_880.CEL	70	Female	medulla	old
GSM1491129_A653_709.CEL	70	Male	medulla	old
GSM1490609_A653_417.CEL	71	Female	medulla	old
GSM1491239_A653_1353.CEL	71	Male	medulla	old
GSM1490563_A653_204.CEL	73	Male	medulla	old
GSM1490560_A653_1000.CEL	74	Male	medulla	old
GSM1490226_A653_1221.CEL	75	Male	medulla	old
GSM1491186_A653_181.CEL	76	Male	medulla	old
GSM1491311_A653_1347.CEL	76	Female	medulla	old
GSM1490228_A653_1129.CEL	76	Male	medulla	old
GSM1491310_A653_1209.CEL	77	Female	medulla	old
GSM1490958_A1110_033.CEL	78	Male	medulla	old
GSM1490957_A1110_024.CEL	78	Male	medulla	old
GSM1490598_A653_109.CEL	79	Female	medulla	old
GSM1490961_A653_1202.CEL	79	Male	medulla	old
GSM1490959_A1110_027.CEL	81	Male	medulla	old
GSM1490231_A653_1201.CEL	82	Female	medulla	old
GSM1490171_A1110_023.CEL	82	Male	medulla	old
GSM1490962_A653_1013.CEL	82	Female	medulla	old
GSM1490588_A653_325.CEL	83	Female	medulla	old
GSM1490960_A653_1074.CEL	83	Male	medulla	old
GSM1491237_A653_1419.CEL	84	Male	medulla	old
GSM1490325_A653_1434.CEL	85	Male	medulla	old
GSM1490229_A653_1003.CEL	85	Female	medulla	old
GSM1490230_A653_1215.CEL	85	Female	medulla	old
GSM1490323_A653_1035.CEL	86	Male	medulla	old
GSM1490322_A1110_037.CEL	86	Male	medulla	old
GSM1491236_A653_1163.CEL	88	Female	medulla	old
GSM1491309_A653_1165.CEL	89	Male	medulla	old
GSM1491238_A653_1285.CEL	91	Female	medulla	old
GSM1491358_A653_096.CEL	16	Male	occipital cortex	young
GSM1491280_A653_105.CEL	17	Male	occipital cortex	young
GSM1491360_A653_369.CEL	20	Female	occipital cortex	young
GSM1491061_A653_1421.CEL	22	Female	occipital cortex	young
GSM1491139_A653_130.CEL	22	Male	occipital cortex	young
GSM1491361_A653_170.CEL	24	Female	occipital cortex	young
GSM1491282_A653_303.CEL	25	Male	occipital cortex	young
GSM1491281_A653_306.CEL	25	Male	occipital cortex	young
GSM1491059_A653_136.CEL	26	Male	occipital cortex	young
GSM1491053_A653_1156.CEL	27	Male	occipital cortex	young
GSM1491357_A653_078.CEL	28	Male	occipital cortex	young
GSM1491058_A653_902.CEL	32	Female	occipital cortex	young
GSM1491355_A653_571.CEL	32	Male	occipital cortex	young
GSM1491055_A653_1250.CEL	34	Male	occipital cortex	young
GSM1490332_A653_1162.CEL	36	Male	occipital cortex	young
GSM1490626_A653_138.CEL	37	Male	occipital cortex	young
GSM1491051_A653_937.CEL	38	Male	occipital cortex	young
GSM1491060_A653_192.CEL	38	Male	occipital cortex	young
GSM1491052_A653_961.CEL	39	Male	occipital cortex	young
GSM1490634_A653_398.CEL	39	Male	occipital cortex	young
GSM1491136_A653_960.CEL	40	Male	occipital cortex	young
GSM1490624_A653_835.CEL	41	Male	occipital cortex	middle
GSM1490337_A653_685.CEL	41	Male	occipital cortex	middle
GSM1490638_A653_532.CEL	43	Male	occipital cortex	middle
GSM1490665_A653_419.CEL	43	Male	occipital cortex	middle
GSM1490615_A653_1078.CEL	43	Male	occipital cortex	middle
GSM1491356_A653_332.CEL	44	Male	occipital cortex	middle
GSM1491194_A653_857.CEL	44	Female	occipital cortex	middle
GSM1491054_A653_720.CEL	44	Female	occipital cortex	middle
GSM1490652_A653_729.CEL	45	Female	occipital cortex	middle
GSM1490669_A653_185.CEL	45	Male	occipital cortex	middle
GSM1490667_A653_644.CEL	45	Male	occipital cortex	middle
GSM1490650_A653_350.CEL	45	Male	occipital cortex	middle
GSM1491279_A653_831.CEL	46	Male	occipital cortex	middle
GSM1490642_A653_164.CEL	46	Male	occipital cortex	middle
GSM1490631_A653_168.CEL	47	Female	occipital cortex	middle
GSM1490657_A653_1317.CEL	47	Male	occipital cortex	middle
GSM1491134_A653_538.CEL	48	Female	occipital cortex	middle
GSM1490666_A653_346.CEL	48	Male	occipital cortex	middle
GSM1490645_A653_188.CEL	49	Male	occipital cortex	middle
GSM1490649_A653_684.CEL	49	Male	occipital cortex	middle
GSM1490659_A653_478.CEL	50	Male	occipital cortex	middle
GSM1490618_A653_914.CEL	50	Male	occipital cortex	middle
GSM1490627_A653_446.CEL	50	Male	occipital cortex	middle
GSM1491057_A653_408.CEL	51	Female	occipital cortex	middle
GSM1490668_A653_206.CEL	51	Male	occipital cortex	middle
GSM1490628_A653_863.CEL	51	Male	occipital cortex	middle
GSM1490640_A653_172.CEL	52	Female	occipital cortex	middle
GSM1490620_A653_1032.CEL	52	Male	occipital cortex	middle
GSM1490663_A653_281.CEL	53	Male	occipital cortex	middle
GSM1490664_A653_533.CEL	53	Male	occipital cortex	middle
GSM1491359_A653_776.CEL	53	Male	occipital cortex	middle
GSM1491056_A653_161.CEL	53	Male	occipital cortex	middle
GSM1490637_A653_462.CEL	53	Female	occipital cortex	middle
GSM1490655_A653_323.CEL	54	Male	occipital cortex	middle
GSM1490648_A653_661.CEL	55	Male	occipital cortex	middle
GSM1490644_A653_104.CEL	55	Male	occipital cortex	middle
GSM1490661_A653_244.CEL	55	Male	occipital cortex	middle
GSM1490639_A653_139.CEL	55	Male	occipital cortex	middle
GSM1490630_A653_793.CEL	56	Male	occipital cortex	middle
GSM1490632_A653_279.CEL	57	Male	occipital cortex	middle
GSM1491190_A653_269.CEL	57	Male	occipital cortex	middle
GSM1491135_A653_552.CEL	57	Female	occipital cortex	middle
GSM1490658_A653_410.CEL	57	Male	occipital cortex	middle
GSM1491195_A653_083.CEL	58	Male	occipital cortex	middle
GSM1490619_A653_487.CEL	58	Male	occipital cortex	middle
GSM1490339_A653_154.CEL	58	Female	occipital cortex	middle
GSM1490338_A653_255.CEL	59	Male	occipital cortex	middle
GSM1490625_A653_942.CEL	60	Male	occipital cortex	old
GSM1490613_A653_1207.CEL	60	Male	occipital cortex	old
GSM1490662_A653_089.CEL	60	Male	occipital cortex	old
GSM1490333_A653_368.CEL	60	Female	occipital cortex	old
GSM1490629_A653_475.CEL	60	Female	occipital cortex	old
GSM1490635_A653_862.CEL	60	Male	occipital cortex	old
GSM1490616_A653_957.CEL	61	Male	occipital cortex	old
GSM1490623_A653_1195.CEL	61	Male	occipital cortex	old
GSM1490633_A653_360.CEL	61	Male	occipital cortex	old
GSM1490614_A653_925.CEL	62	Male	occipital cortex	old
GSM1490660_A653_495.CEL	62	Male	occipital cortex	old
GSM1490621_A653_437.CEL	62	Male	occipital cortex	old
GSM1491192_A653_304.CEL	62	Male	occipital cortex	old
GSM1490617_A653_1222.CEL	63	Female	occipital cortex	old
GSM1490234_A653_1452.CEL	63	Male	occipital cortex	old
GSM1490175_A653_1058.CEL	63	Male	occipital cortex	old
GSM1490646_A653_378.CEL	64	Female	occipital cortex	old
GSM1490612_A653_951.CEL	65	Male	occipital cortex	old
GSM1490636_A653_123.CEL	65	Male	occipital cortex	old
GSM1490239_A653_1417.CEL	65	Male	occipital cortex	old
GSM1490334_A653_113.CEL	66	Male	occipital cortex	old
GSM1491193_A653_687.CEL	67	Male	occipital cortex	old
GSM1490653_A653_253.CEL	67	Male	occipital cortex	old
GSM1491137_A653_1176.CEL	68	Female	occipital cortex	old
GSM1490651_A653_1267.CEL	69	Male	occipital cortex	old
GSM1490641_A653_897.CEL	70	Female	occipital cortex	old
GSM1491138_A653_510.CEL	70	Male	occipital cortex	old
GSM1490654_A653_540.CEL	71	Female	occipital cortex	old
GSM1491241_A653_1260.CEL	71	Male	occipital cortex	old
GSM1490647_A653_180.CEL	73	Male	occipital cortex	old
GSM1490235_A653_1387.CEL	73	Female	occipital cortex	old
GSM1490622_A653_984.CEL	74	Male	occipital cortex	old
GSM1490240_A653_1422.CEL	75	Male	occipital cortex	old
GSM1491191_A653_324.CEL	76	Male	occipital cortex	old
GSM1491314_A653_1231.CEL	76	Female	occipital cortex	old
GSM1490241_A653_1027.CEL	76	Male	occipital cortex	old
GSM1491312_A653_1180.CEL	77	Female	occipital cortex	old
GSM1490233_A653_1401.CEL	78	Female	occipital cortex	old
GSM1490656_A653_189.CEL	79	Female	occipital cortex	old
GSM1490176_A1110_036.CEL	79	Male	occipital cortex	old
GSM1490967_A653_1187.CEL	79	Male	occipital cortex	old
GSM1490237_A653_1335.CEL	80	Male	occipital cortex	old
GSM1490966_A653_1188.CEL	81	Male	occipital cortex	old
GSM1490242_A653_983.CEL	82	Female	occipital cortex	old
GSM1490174_A653_1197.CEL	82	Male	occipital cortex	old
GSM1490968_A653_1405.CEL	82	Female	occipital cortex	old
GSM1490643_A653_131.CEL	83	Female	occipital cortex	old
GSM1490963_A653_1054.CEL	83	Male	occipital cortex	old
GSM1490331_A653_1186.CEL	84	Male	occipital cortex	old
GSM1491242_A653_1194.CEL	84	Male	occipital cortex	old
GSM1490336_A653_1391.CEL	85	Male	occipital cortex	old
GSM1490965_A653_1377.CEL	85	Male	occipital cortex	old
GSM1490238_A653_1042.CEL	85	Female	occipital cortex	old
GSM1490236_A653_1319.CEL	85	Female	occipital cortex	old
GSM1490335_A653_1233.CEL	86	Male	occipital cortex	old
GSM1490173_A653_1445.CEL	87	Female	occipital cortex	old
GSM1491240_A653_1265.CEL	88	Female	occipital cortex	old
GSM1491313_A653_991.CEL	89	Male	occipital cortex	old
GSM1491243_A653_1337.CEL	91	Female	occipital cortex	old
GSM1490232_A653_1262.CEL	91	Male	occipital cortex	old
GSM1490964_A653_1092.CEL	102	Female	occipital cortex	old
GSM1491362_A653_242.CEL	16	Male	putamen	young
GSM1491286_A653_212.CEL	17	Male	putamen	young
GSM1491363_A653_160.CEL	20	Female	putamen	young
GSM1491066_A653_519.CEL	22	Female	putamen	young
GSM1491143_A653_190.CEL	22	Male	putamen	young
GSM1491368_A653_108.CEL	24	Female	putamen	young
GSM1491283_A653_057.CEL	25	Male	putamen	young
GSM1491284_A653_107.CEL	25	Male	putamen	young
GSM1491070_A653_211.CEL	26	Male	putamen	young
GSM1491063_A653_1067.CEL	27	Male	putamen	young
GSM1491364_A653_224.CEL	28	Male	putamen	young
GSM1491065_A653_932.CEL	32	Female	putamen	young
GSM1491365_A653_455.CEL	32	Male	putamen	young
GSM1491064_A653_1424.CEL	34	Male	putamen	young
GSM1490346_A653_1147.CEL	36	Male	putamen	young
GSM1490711_A653_151.CEL	37	Male	putamen	young
GSM1491072_A653_945.CEL	38	Male	putamen	young
GSM1491069_A653_048.CEL	38	Male	putamen	young
GSM1491062_A653_884.CEL	39	Male	putamen	young
GSM1490703_A653_001.CEL	39	Male	putamen	young
GSM1491140_A653_940.CEL	40	Male	putamen	young
GSM1490699_A653_434.CEL	41	Male	putamen	middle
GSM1490344_A653_496.CEL	41	Male	putamen	middle
GSM1490684_A653_752.CEL	43	Male	putamen	middle
GSM1490714_A653_669.CEL	43	Male	putamen	middle
GSM1490671_A653_1425.CEL	43	Male	putamen	middle
GSM1491367_A653_229.CEL	44	Male	putamen	middle
GSM1491201_A653_516.CEL	44	Female	putamen	middle
GSM1491067_A653_738.CEL	44	Female	putamen	middle
GSM1490723_A653_453.CEL	45	Female	putamen	middle
GSM1490687_A653_225.CEL	45	Male	putamen	middle
GSM1490705_A653_696.CEL	45	Male	putamen	middle
GSM1490692_A653_354.CEL	45	Male	putamen	middle
GSM1491285_A653_753.CEL	46	Male	putamen	middle
GSM1490691_A653_288.CEL	46	Male	putamen	middle
GSM1490681_A653_071.CEL	47	Female	putamen	middle
GSM1490720_A653_1130.CEL	47	Male	putamen	middle
GSM1491141_A653_640.CEL	48	Female	putamen	middle
GSM1490682_A653_031.CEL	48	Male	putamen	middle
GSM1490712_A653_205.CEL	48	Male	putamen	middle
GSM1490670_A653_173.CEL	49	Male	putamen	middle
GSM1490725_A653_766.CEL	49	Male	putamen	middle
GSM1490690_A653_702.CEL	50	Male	putamen	middle
GSM1490709_A653_899.CEL	50	Male	putamen	middle
GSM1490693_A653_435.CEL	50	Male	putamen	middle
GSM1491071_A653_643.CEL	51	Female	putamen	middle
GSM1490696_A653_321.CEL	51	Male	putamen	middle
GSM1490702_A653_498.CEL	51	Male	putamen	middle
GSM1490718_A653_063.CEL	52	Female	putamen	middle
GSM1490694_A653_1075.CEL	52	Male	putamen	middle
GSM1490719_A653_334.CEL	53	Male	putamen	middle
GSM1490715_A653_679.CEL	53	Male	putamen	middle
GSM1491366_A653_483.CEL	53	Male	putamen	middle
GSM1491068_A653_066.CEL	53	Male	putamen	middle
GSM1490713_A653_473.CEL	53	Female	putamen	middle
GSM1490673_A653_379.CEL	54	Male	putamen	middle
GSM1490704_A653_490.CEL	55	Male	putamen	middle
GSM1490678_A653_235.CEL	55	Male	putamen	middle
GSM1490698_A653_326.CEL	55	Male	putamen	middle
GSM1490727_A653_627.CEL	56	Male	putamen	middle
GSM1490728_A653_320.CEL	57	Male	putamen	middle
GSM1491200_A653_264.CEL	57	Male	putamen	middle
GSM1491142_A653_547.CEL	57	Female	putamen	middle
GSM1490697_A653_710.CEL	57	Male	putamen	middle
GSM1491198_A653_331.CEL	58	Male	putamen	middle
GSM1490676_A653_623.CEL	58	Male	putamen	middle
GSM1490345_A653_009.CEL	58	Female	putamen	middle
GSM1490348_A653_209.CEL	59	Male	putamen	middle
GSM1490724_A653_954.CEL	60	Male	putamen	old
GSM1490680_A653_1336.CEL	60	Male	putamen	old
GSM1490710_A653_056.CEL	60	Male	putamen	old
GSM1490347_A653_106.CEL	60	Female	putamen	old
GSM1490707_A653_441.CEL	60	Female	putamen	old
GSM1490716_A653_688.CEL	60	Male	putamen	old
GSM1490683_A653_911.CEL	61	Male	putamen	old
GSM1490708_A1110_002.CEL	61	Male	putamen	old
GSM1490700_A653_012.CEL	61	Male	putamen	old
GSM1490686_A653_965.CEL	62	Male	putamen	old
GSM1490677_A653_506.CEL	62	Male	putamen	old
GSM1490679_A653_620.CEL	62	Male	putamen	old
GSM1491196_A653_098.CEL	62	Male	putamen	old
GSM1490695_A653_1141.CEL	63	Female	putamen	old
GSM1490251_A653_1241.CEL	63	Male	putamen	old
GSM1490177_A653_1432.CEL	63	Male	putamen	old
GSM1490722_A653_316.CEL	64	Female	putamen	old
GSM1490674_A653_944.CEL	65	Male	putamen	old
GSM1490701_A653_319.CEL	65	Male	putamen	old
GSM1490245_A653_1149.CEL	65	Male	putamen	old
GSM1490340_A653_124.CEL	66	Male	putamen	old
GSM1491199_A653_864.CEL	67	Male	putamen	old
GSM1490726_A653_308.CEL	67	Male	putamen	old
GSM1491144_A653_1143.CEL	68	Female	putamen	old
GSM1490717_A653_1288.CEL	69	Male	putamen	old
GSM1490688_A653_898.CEL	70	Female	putamen	old
GSM1491145_A653_763.CEL	70	Male	putamen	old
GSM1490689_A653_616.CEL	71	Female	putamen	old
GSM1491245_A653_1281.CEL	71	Male	putamen	old
GSM1490706_A653_301.CEL	73	Male	putamen	old
GSM1490252_A653_985.CEL	73	Female	putamen	old
GSM1490685_A653_1244.CEL	74	Male	putamen	old
GSM1490675_A1110_015.CEL	75	Male	putamen	old
GSM1490246_A653_1154.CEL	75	Male	putamen	old
GSM1491197_A653_122.CEL	76	Male	putamen	old
GSM1491316_A653_996.CEL	76	Female	putamen	old
GSM1490248_A653_1360.CEL	76	Male	putamen	old
GSM1490250_A653_1136.CEL	78	Female	putamen	old
GSM1490971_A653_1304.CEL	78	Male	putamen	old
GSM1490969_A653_1038.CEL	78	Male	putamen	old
GSM1490721_A653_184.CEL	79	Female	putamen	old
GSM1490976_A653_1302.CEL	79	Male	putamen	old
GSM1490249_A653_1185.CEL	80	Male	putamen	old
GSM1490973_A653_1198.CEL	81	Male	putamen	old
GSM1490243_A653_1332.CEL	82	Female	putamen	old
GSM1490179_A653_1070.CEL	82	Male	putamen	old
GSM1490972_A653_1225.CEL	82	Female	putamen	old
GSM1490672_A653_395.CEL	83	Female	putamen	old
GSM1490975_A653_1166.CEL	83	Male	putamen	old
GSM1490341_A653_1238.CEL	84	Male	putamen	old
GSM1491244_A653_1144.CEL	84	Male	putamen	old
GSM1490342_A653_1320.CEL	85	Male	putamen	old
GSM1490970_A653_1339.CEL	85	Male	putamen	old
GSM1490247_A653_1208.CEL	85	Female	putamen	old
GSM1490343_A653_1383_2.CEL	86	Male	putamen	old
GSM1490178_A653_1235.CEL	87	Female	putamen	old
GSM1491247_A653_1271.CEL	88	Female	putamen	old
GSM1491315_A653_1102.CEL	89	Male	putamen	old
GSM1491246_A653_1107.CEL	91	Female	putamen	old
GSM1490244_A653_1152.CEL	91	Male	putamen	old
GSM1490974_A653_1033.CEL	102	Female	putamen	old
GSM1491369_A653_388.CEL	16	Male	substantia nigra	young
GSM1491289_A653_335.CEL	17	Male	substantia nigra	young
GSM1491372_A653_092.CEL	20	Female	substantia nigra	young
GSM1491149_A653_238.CEL	22	Male	substantia nigra	young
GSM1491373_A653_003.CEL	24	Female	substantia nigra	young
GSM1491288_A653_002.CEL	25	Male	substantia nigra	young
GSM1491073_A653_219.CEL	26	Male	substantia nigra	young
GSM1491371_A653_381.CEL	28	Male	substantia nigra	young
GSM1491076_A653_950.CEL	32	Female	substantia nigra	young
GSM1491374_A653_719.CEL	32	Male	substantia nigra	young
GSM1491078_A653_1346.CEL	34	Male	substantia nigra	young
GSM1490744_A653_072.CEL	37	Male	substantia nigra	young
GSM1491079_A653_891.CEL	38	Male	substantia nigra	young
GSM1491077_A653_248.CEL	38	Male	substantia nigra	young
GSM1491075_A653_964.CEL	39	Male	substantia nigra	young
GSM1490737_A653_146.CEL	39	Male	substantia nigra	young
GSM1491147_A653_917.CEL	40	Male	substantia nigra	young
GSM1490769_A653_993.CEL	43	Male	substantia nigra	middle
GSM1491370_A653_140.CEL	44	Male	substantia nigra	middle
GSM1491080_A653_794.CEL	44	Female	substantia nigra	middle
GSM1490735_A653_093.CEL	45	Male	substantia nigra	middle
GSM1491287_A653_617.CEL	46	Male	substantia nigra	middle
GSM1490730_A653_223.CEL	46	Male	substantia nigra	middle
GSM1490749_A653_102.CEL	47	Female	substantia nigra	middle
GSM1490764_A653_1005.CEL	47	Male	substantia nigra	middle
GSM1490731_A653_171.CEL	48	Male	substantia nigra	middle
GSM1490750_A653_309.CEL	49	Male	substantia nigra	middle
GSM1490766_A653_800.CEL	49	Male	substantia nigra	middle
GSM1490755_A653_534.CEL	50	Male	substantia nigra	middle
GSM1490765_A653_141.CEL	51	Male	substantia nigra	middle
GSM1490742_A653_444.CEL	51	Male	substantia nigra	middle
GSM1490746_A653_043.CEL	52	Female	substantia nigra	middle
GSM1490751_A653_1142.CEL	52	Male	substantia nigra	middle
GSM1490736_A653_111.CEL	53	Male	substantia nigra	middle
GSM1491074_A653_239.CEL	53	Male	substantia nigra	middle
GSM1490767_A653_149.CEL	54	Male	substantia nigra	middle
GSM1490745_A653_115.CEL	55	Male	substantia nigra	middle
GSM1490743_A653_283.CEL	55	Male	substantia nigra	middle
GSM1490762_A653_145.CEL	55	Male	substantia nigra	middle
GSM1490747_A653_673.CEL	56	Male	substantia nigra	middle
GSM1490760_A653_157.CEL	57	Male	substantia nigra	middle
GSM1491203_A653_034.CEL	57	Male	substantia nigra	middle
GSM1491146_A653_772.CEL	57	Female	substantia nigra	middle
GSM1491204_A653_286.CEL	58	Male	substantia nigra	middle
GSM1490350_A653_165.CEL	58	Female	substantia nigra	middle
GSM1490352_A653_297.CEL	59	Male	substantia nigra	middle
GSM1490733_A653_874.CEL	60	Male	substantia nigra	old
GSM1490763_A653_1441.CEL	60	Male	substantia nigra	old
GSM1490759_A653_177.CEL	60	Male	substantia nigra	old
GSM1490351_A653_380.CEL	60	Female	substantia nigra	old
GSM1490734_A653_651.CEL	60	Female	substantia nigra	old
GSM1490753_A653_438.CEL	60	Male	substantia nigra	old
GSM1490741_A653_883.CEL	61	Male	substantia nigra	old
GSM1490771_A653_1395.CEL	61	Male	substantia nigra	old
GSM1490768_A653_055.CEL	61	Male	substantia nigra	old
GSM1490772_A653_974.CEL	62	Male	substantia nigra	old
GSM1490770_A653_762.CEL	62	Male	substantia nigra	old
GSM1491205_A653_234.CEL	62	Male	substantia nigra	old
GSM1490752_A653_1291.CEL	63	Female	substantia nigra	old
GSM1490260_A653_1138.CEL	63	Male	substantia nigra	old
GSM1490182_A653_1002.CEL	63	Male	substantia nigra	old
GSM1490761_A653_121.CEL	64	Female	substantia nigra	old
GSM1490729_A653_875.CEL	65	Male	substantia nigra	old
GSM1490757_A653_243.CEL	65	Male	substantia nigra	old
GSM1490256_A653_1246.CEL	65	Male	substantia nigra	old
GSM1490353_A653_142.CEL	66	Male	substantia nigra	old
GSM1490748_A653_058.CEL	67	Male	substantia nigra	old
GSM1491148_A653_1031.CEL	68	Female	substantia nigra	old
GSM1490740_A653_890.CEL	70	Female	substantia nigra	old
GSM1490756_A653_522.CEL	71	Female	substantia nigra	old
GSM1491249_A653_1117.CEL	71	Male	substantia nigra	old
GSM1490739_A653_383.CEL	73	Male	substantia nigra	old
GSM1490261_A653_1394.CEL	73	Female	substantia nigra	old
GSM1490738_A653_1193.CEL	74	Male	substantia nigra	old
GSM1490732_A653_1090.CEL	75	Male	substantia nigra	old
GSM1491202_A653_112.CEL	76	Male	substantia nigra	old
GSM1491317_A653_1374.CEL	76	Female	substantia nigra	old
GSM1491318_A653_1237_2.CEL	77	Female	substantia nigra	old
GSM1490259_A653_1086.CEL	78	Female	substantia nigra	old
GSM1490977_A653_1300.CEL	78	Male	substantia nigra	old
GSM1490754_A653_040.CEL	79	Female	substantia nigra	old
GSM1490180_A653_1004.CEL	79	Male	substantia nigra	old
GSM1490982_A653_1449.CEL	79	Male	substantia nigra	old
GSM1490258_A653_1062.CEL	80	Male	substantia nigra	old
GSM1490979_A653_1007.CEL	81	Male	substantia nigra	old
GSM1490253_A653_1370.CEL	82	Female	substantia nigra	old
GSM1490181_A653_1103.CEL	82	Male	substantia nigra	old
GSM1490978_A653_1213.CEL	82	Female	substantia nigra	old
GSM1490758_A653_147.CEL	83	Female	substantia nigra	old
GSM1490981_A653_1418.CEL	83	Male	substantia nigra	old
GSM1491251_A653_1175.CEL	84	Male	substantia nigra	old
GSM1490354_A653_1289.CEL	85	Male	substantia nigra	old
GSM1490257_A653_1255.CEL	85	Female	substantia nigra	old
GSM1490254_A653_1279.CEL	85	Female	substantia nigra	old
GSM1490355_A653_1453.CEL	86	Male	substantia nigra	old
GSM1490349_A653_1183.CEL	86	Male	substantia nigra	old
GSM1491250_A653_1079.CEL	88	Female	substantia nigra	old
GSM1491319_A653_1450.CEL	89	Male	substantia nigra	old
GSM1491248_A653_1294.CEL	91	Female	substantia nigra	old
GSM1490255_A653_1245.CEL	91	Male	substantia nigra	old
GSM1490980_A653_1274.CEL	102	Female	substantia nigra	old
GSM1491292_A653_1192.CEL	17	Male	temporal cortex	young
GSM1491376_A653_415.CEL	20	Female	temporal cortex	young
GSM1491090_A653_832.CEL	22	Female	temporal cortex	young
GSM1491151_A653_778.CEL	22	Male	temporal cortex	young
GSM1491378_A653_440.CEL	24	Female	temporal cortex	young
GSM1491291_A653_517.CEL	25	Male	temporal cortex	young
GSM1491290_A653_449.CEL	25	Male	temporal cortex	young
GSM1491083_A653_787.CEL	26	Male	temporal cortex	young
GSM1491086_A653_1355.CEL	27	Male	temporal cortex	young
GSM1491087_A653_967.CEL	32	Female	temporal cortex	young
GSM1491377_A653_428.CEL	32	Male	temporal cortex	young
GSM1491081_A653_1047.CEL	34	Male	temporal cortex	young
GSM1490813_A653_1039.CEL	37	Male	temporal cortex	young
GSM1491084_A653_896.CEL	38	Male	temporal cortex	young
GSM1491085_A653_412.CEL	38	Male	temporal cortex	young
GSM1491082_A653_935.CEL	39	Male	temporal cortex	young
GSM1490824_A653_751.CEL	39	Male	temporal cortex	young
GSM1491150_A653_920.CEL	40	Male	temporal cortex	young
GSM1490357_A653_589.CEL	41	Male	temporal cortex	middle
GSM1490814_A653_464.CEL	43	Male	temporal cortex	middle
GSM1490774_A653_1015.CEL	43	Male	temporal cortex	middle
GSM1491375_A653_514.CEL	44	Male	temporal cortex	middle
GSM1491211_A653_556.CEL	44	Female	temporal cortex	middle
GSM1491089_A653_530.CEL	44	Female	temporal cortex	middle
GSM1490819_A653_413.CEL	45	Female	temporal cortex	middle
GSM1490810_A653_553.CEL	45	Male	temporal cortex	middle
GSM1490818_A653_433.CEL	45	Male	temporal cortex	middle
GSM1490789_A653_587.CEL	45	Male	temporal cortex	middle
GSM1491293_A653_520.CEL	46	Male	temporal cortex	middle
GSM1490812_A653_436.CEL	46	Male	temporal cortex	middle
GSM1490777_A653_472.CEL	47	Female	temporal cortex	middle
GSM1490798_A653_783.CEL	48	Male	temporal cortex	middle
GSM1490823_A653_782.CEL	48	Male	temporal cortex	middle
GSM1490788_A653_596.CEL	49	Male	temporal cortex	middle
GSM1490805_A653_458.CEL	49	Male	temporal cortex	middle
GSM1490820_A653_463.CEL	50	Male	temporal cortex	middle
GSM1490792_A653_886.CEL	50	Male	temporal cortex	middle
GSM1490821_A653_622.CEL	50	Male	temporal cortex	middle
GSM1491088_A653_650.CEL	51	Female	temporal cortex	middle
GSM1490778_A653_784.CEL	51	Male	temporal cortex	middle
GSM1490804_A653_469.CEL	51	Male	temporal cortex	middle
GSM1490796_A653_826.CEL	52	Female	temporal cortex	middle
GSM1490791_A653_1259.CEL	52	Male	temporal cortex	middle
GSM1490822_A653_681.CEL	53	Male	temporal cortex	middle
GSM1490795_A653_758.CEL	53	Female	temporal cortex	middle
GSM1490775_A653_693.CEL	54	Male	temporal cortex	middle
GSM1490785_A653_626.CEL	55	Male	temporal cortex	middle
GSM1490817_A653_707.CEL	55	Male	temporal cortex	middle
GSM1490793_A653_427.CEL	55	Male	temporal cortex	middle
GSM1490816_A653_769.CEL	56	Male	temporal cortex	middle
GSM1490802_A653_634.CEL	57	Male	temporal cortex	middle
GSM1491209_A653_675.CEL	57	Male	temporal cortex	middle
GSM1491153_A653_613.CEL	57	Female	temporal cortex	middle
GSM1490799_A653_735.CEL	57	Male	temporal cortex	middle
GSM1491210_A653_543.CEL	58	Male	temporal cortex	middle
GSM1490815_A653_480.CEL	58	Male	temporal cortex	middle
GSM1490362_A653_645.CEL	58	Female	temporal cortex	middle
GSM1490360_A653_697.CEL	59	Male	temporal cortex	middle
GSM1490786_A653_1342.CEL	60	Male	temporal cortex	old
GSM1490809_A653_416.CEL	60	Male	temporal cortex	old
GSM1490358_A653_484.CEL	60	Female	temporal cortex	old
GSM1490801_A653_798.CEL	60	Female	temporal cortex	old
GSM1490808_A653_771.CEL	60	Male	temporal cortex	old
GSM1490782_A653_968.CEL	61	Male	temporal cortex	old
GSM1490807_A653_1228.CEL	61	Male	temporal cortex	old
GSM1490806_A653_512.CEL	61	Male	temporal cortex	old
GSM1490776_A653_971.CEL	62	Male	temporal cortex	old
GSM1490825_A653_858.CEL	62	Male	temporal cortex	old
GSM1490800_A653_599.CEL	62	Male	temporal cortex	old
GSM1491207_A653_865.CEL	62	Male	temporal cortex	old
GSM1490790_A653_1349.CEL	63	Female	temporal cortex	old
GSM1490266_A653_1132.CEL	63	Male	temporal cortex	old
GSM1490185_A653_1345.CEL	63	Male	temporal cortex	old
GSM1490794_A653_700.CEL	64	Female	temporal cortex	old
GSM1490797_A653_565.CEL	65	Male	temporal cortex	old
GSM1490269_A653_1376.CEL	65	Male	temporal cortex	old
GSM1490359_A653_767.CEL	66	Male	temporal cortex	old
GSM1491208_A653_677.CEL	67	Male	temporal cortex	old
GSM1490780_A653_841.CEL	67	Male	temporal cortex	old
GSM1490779_A653_1105.CEL	69	Male	temporal cortex	old
GSM1490787_A653_893.CEL	70	Female	temporal cortex	old
GSM1491152_A653_591.CEL	70	Male	temporal cortex	old
GSM1490803_A653_491.CEL	71	Female	temporal cortex	old
GSM1491254_A653_1050.CEL	71	Male	temporal cortex	old
GSM1490811_A653_642.CEL	73	Male	temporal cortex	old
GSM1490263_A653_1412.CEL	73	Female	temporal cortex	old
GSM1490784_A653_1307.CEL	74	Male	temporal cortex	old
GSM1490773_A653_1301.CEL	75	Male	temporal cortex	old
GSM1490270_A653_1396.CEL	75	Male	temporal cortex	old
GSM1491206_A653_544.CEL	76	Male	temporal cortex	old
GSM1491321_A653_1414.CEL	76	Female	temporal cortex	old
GSM1490267_A653_1379.CEL	76	Male	temporal cortex	old
GSM1491320_A653_1224.CEL	77	Female	temporal cortex	old
GSM1490265_A653_1196.CEL	78	Female	temporal cortex	old
GSM1490988_A653_1254.CEL	78	Male	temporal cortex	old
GSM1490983_A1110_025.CEL	78	Male	temporal cortex	old
GSM1490783_A653_812.CEL	79	Female	temporal cortex	old
GSM1490186_A1110_038.CEL	79	Male	temporal cortex	old
GSM1490990_A653_1026.CEL	79	Male	temporal cortex	old
GSM1490264_A653_1157.CEL	80	Male	temporal cortex	old
GSM1490986_A653_1352.CEL	81	Male	temporal cortex	old
GSM1490272_A653_1219.CEL	82	Female	temporal cortex	old
GSM1490183_A653_997.CEL	82	Male	temporal cortex	old
GSM1490989_A653_1333.CEL	82	Female	temporal cortex	old
GSM1490781_A653_615.CEL	83	Female	temporal cortex	old
GSM1490987_A653_1257.CEL	83	Male	temporal cortex	old
GSM1490356_A653_1055.CEL	84	Male	temporal cortex	old
GSM1491255_A653_1371.CEL	84	Male	temporal cortex	old
GSM1490361_A653_1145.CEL	85	Male	temporal cortex	old
GSM1490985_A653_1440.CEL	85	Male	temporal cortex	old
GSM1490271_A653_1106.CEL	85	Female	temporal cortex	old
GSM1490268_A653_1359.CEL	85	Female	temporal cortex	old
GSM1490363_A653_1059.CEL	86	Male	temporal cortex	old
GSM1490184_A653_1020.CEL	87	Female	temporal cortex	old
GSM1491252_A653_1312.CEL	88	Female	temporal cortex	old
GSM1491322_A1110_003.CEL	89	Male	temporal cortex	old
GSM1491253_A653_1112.CEL	91	Female	temporal cortex	old
GSM1490262_A1110_045.CEL	91	Male	temporal cortex	old
GSM1490984_A653_1127.CEL	102	Female	temporal cortex	old
GSM1491383_A653_824.CEL	16	Male	thalamus	young
GSM1491296_A653_570.CEL	17	Male	thalamus	young
GSM1491384_A653_575.CEL	20	Female	thalamus	young
GSM1491098_A653_562.CEL	22	Female	thalamus	young
GSM1491158_A653_549.CEL	22	Male	thalamus	young
GSM1491379_A653_744.CEL	24	Female	thalamus	young
GSM1491295_A653_604.CEL	25	Male	thalamus	young
GSM1491297_A653_607.CEL	25	Male	thalamus	young
GSM1491097_A653_801.CEL	26	Male	thalamus	young
GSM1491099_A653_1451.CEL	27	Male	thalamus	young
GSM1491382_A653_827.CEL	28	Male	thalamus	young
GSM1491094_A653_926.CEL	32	Female	thalamus	young
GSM1491381_A653_539.CEL	32	Male	thalamus	young
GSM1491092_A653_1227.CEL	34	Male	thalamus	young
GSM1490365_A653_998.CEL	36	Male	thalamus	young
GSM1490875_A653_407.CEL	37	Male	thalamus	young
GSM1491100_A653_921.CEL	38	Male	thalamus	young
GSM1491095_A653_424.CEL	38	Male	thalamus	young
GSM1491091_A653_972.CEL	39	Male	thalamus	young
GSM1490854_A653_400.CEL	39	Male	thalamus	young
GSM1491155_A653_889.CEL	40	Male	thalamus	young
GSM1490867_A653_721.CEL	41	Male	thalamus	middle
GSM1490370_A653_511.CEL	41	Male	thalamus	middle
GSM1490834_A653_474.CEL	43	Male	thalamus	middle
GSM1490881_A653_467.CEL	43	Male	thalamus	middle
GSM1490827_A653_1135.CEL	43	Male	thalamus	middle
GSM1491380_A653_747.CEL	44	Male	thalamus	middle
GSM1491216_A653_633.CEL	44	Female	thalamus	middle
GSM1491096_A653_432.CEL	44	Female	thalamus	middle
GSM1490878_A653_568.CEL	45	Female	thalamus	middle
GSM1490863_A653_662.CEL	45	Male	thalamus	middle
GSM1490838_A653_648.CEL	45	Male	thalamus	middle
GSM1490869_A653_791.CEL	45	Male	thalamus	middle
GSM1491294_A653_764.CEL	46	Male	thalamus	middle
GSM1490849_A653_689.CEL	46	Male	thalamus	middle
GSM1490853_A653_1365.CEL	47	Male	thalamus	middle
GSM1491154_A653_822.CEL	48	Female	thalamus	middle
GSM1490831_A653_461.CEL	48	Male	thalamus	middle
GSM1490845_A653_420.CEL	48	Male	thalamus	middle
GSM1490860_A653_583.CEL	49	Male	thalamus	middle
GSM1490880_A653_421.CEL	49	Male	thalamus	middle
GSM1490842_A653_561.CEL	50	Male	thalamus	middle
GSM1490833_A653_975.CEL	50	Male	thalamus	middle
GSM1490874_A653_745.CEL	50	Male	thalamus	middle
GSM1491093_A653_456.CEL	51	Female	thalamus	middle
GSM1490830_A653_566.CEL	51	Male	thalamus	middle
GSM1490841_A653_628.CEL	51	Male	thalamus	middle
GSM1490870_A653_804.CEL	52	Female	thalamus	middle
GSM1490858_A653_1096.CEL	52	Male	thalamus	middle
GSM1490835_A653_545.CEL	53	Male	thalamus	middle
GSM1490837_A653_834.CEL	53	Male	thalamus	middle
GSM1490866_A653_564.CEL	53	Female	thalamus	middle
GSM1490864_A653_739.CEL	54	Male	thalamus	middle
GSM1490843_A653_486.CEL	55	Male	thalamus	middle
GSM1490852_A653_796.CEL	55	Male	thalamus	middle
GSM1490879_A653_448.CEL	55	Male	thalamus	middle
GSM1490851_A653_692.CEL	56	Male	thalamus	middle
GSM1490882_A653_605.CEL	57	Male	thalamus	middle
GSM1491217_A653_603.CEL	57	Male	thalamus	middle
GSM1491159_A653_523.CEL	57	Female	thalamus	middle
GSM1490855_A653_451.CEL	57	Male	thalamus	middle
GSM1491212_A653_786.CEL	58	Male	thalamus	middle
GSM1490846_A653_811.CEL	58	Male	thalamus	middle
GSM1490371_A653_578.CEL	58	Female	thalamus	middle
GSM1490372_A653_799.CEL	59	Male	thalamus	middle
GSM1490840_A653_931.CEL	60	Male	thalamus	old
GSM1490872_A653_1146.CEL	60	Male	thalamus	old
GSM1490857_A653_573.CEL	60	Male	thalamus	old
GSM1490368_A653_630.CEL	60	Female	thalamus	old
GSM1490876_A653_712.CEL	60	Female	thalamus	old
GSM1490868_A653_833.CEL	60	Male	thalamus	old
GSM1490865_A653_919.CEL	61	Male	thalamus	old
GSM1490839_A653_995.CEL	61	Male	thalamus	old
GSM1490844_A653_730.CEL	61	Male	thalamus	old
GSM1490847_A653_907.CEL	62	Male	thalamus	old
GSM1490848_A653_754.CEL	62	Male	thalamus	old
GSM1490836_A653_600.CEL	62	Male	thalamus	old
GSM1491215_A653_749.CEL	62	Male	thalamus	old
GSM1490862_A653_1084.CEL	63	Female	thalamus	old
GSM1490275_A653_1211.CEL	63	Male	thalamus	old
GSM1490187_A653_986.CEL	63	Male	thalamus	old
GSM1490877_A653_746.CEL	64	Female	thalamus	old
GSM1490829_A653_958.CEL	65	Male	thalamus	old
GSM1490861_A653_515.CEL	65	Male	thalamus	old
GSM1490276_A653_1252.CEL	65	Male	thalamus	old
GSM1490366_A653_569.CEL	66	Male	thalamus	old
GSM1491213_A653_476.CEL	67	Male	thalamus	old
GSM1491157_A653_1297.CEL	68	Female	thalamus	old
GSM1490828_A1110_005.CEL	69	Male	thalamus	old
GSM1490873_A653_966.CEL	70	Female	thalamus	old
GSM1491156_A653_789.CEL	70	Male	thalamus	old
GSM1490871_A653_676.CEL	71	Female	thalamus	old
GSM1491256_A653_1327.CEL	71	Male	thalamus	old
GSM1490856_A653_850.CEL	73	Male	thalamus	old
GSM1490277_A653_1203.CEL	73	Female	thalamus	old
GSM1490832_A653_1150.CEL	74	Male	thalamus	old
GSM1490826_A653_1123.CEL	75	Male	thalamus	old
GSM1490279_A653_1041.CEL	75	Male	thalamus	old
GSM1491214_A653_560.CEL	76	Male	thalamus	old
GSM1491324_A653_1229.CEL	76	Female	thalamus	old
GSM1490278_A653_1375.CEL	76	Male	thalamus	old
GSM1491323_A653_1361.CEL	77	Female	thalamus	old
GSM1490273_A653_1305.CEL	78	Female	thalamus	old
GSM1490995_A653_1298.CEL	78	Male	thalamus	old
GSM1490992_A1110_028.CEL	78	Male	thalamus	old
GSM1490850_A653_609.CEL	79	Female	thalamus	old
GSM1490189_A1110_041.CEL	79	Male	thalamus	old
GSM1490997_A653_1273.CEL	79	Male	thalamus	old
GSM1490991_A1110_018.CEL	81	Male	thalamus	old
GSM1490280_A653_1108.CEL	82	Female	thalamus	old
GSM1490998_A653_1340.CEL	82	Female	thalamus	old
GSM1490859_A653_518.CEL	83	Female	thalamus	old
GSM1490996_A653_1410.CEL	83	Male	thalamus	old
GSM1491258_A653_1018.CEL	84	Male	thalamus	old
GSM1490369_A653_1315.CEL	85	Male	thalamus	old
GSM1490993_A1110_019.CEL	85	Male	thalamus	old
GSM1490281_A653_1325.CEL	85	Female	thalamus	old
GSM1490274_A653_1133.CEL	85	Female	thalamus	old
GSM1490367_A653_1283.CEL	86	Male	thalamus	old
GSM1490364_A1110_039.CEL	86	Male	thalamus	old
GSM1490188_A653_1119.CEL	87	Female	thalamus	old
GSM1491325_A653_1326.CEL	89	Male	thalamus	old
GSM1491257_A653_1080.CEL	91	Female	thalamus	old
GSM1490994_A653_1287.CEL	102	Female	thalamus	old
GSM1491385_A653_127.CEL	16	Male	white matter	young
GSM1491298_A653_390.CEL	17	Male	white matter	young
GSM1491391_A653_179.CEL	20	Female	white matter	young
GSM1491107_A653_507.CEL	22	Female	white matter	young
GSM1491164_A653_298.CEL	22	Male	white matter	young
GSM1491387_A653_218.CEL	24	Female	white matter	young
GSM1491299_A653_231.CEL	25	Male	white matter	young
GSM1491300_A653_252.CEL	25	Male	white matter	young
GSM1491110_A653_317.CEL	26	Male	white matter	young
GSM1491101_A653_1240.CEL	27	Male	white matter	young
GSM1491390_A653_261.CEL	28	Male	white matter	young
GSM1491104_A653_895.CEL	32	Female	white matter	young
GSM1491388_A653_508.CEL	32	Male	white matter	young
GSM1491102_A653_1174.CEL	34	Male	white matter	young
GSM1490375_A653_1261.CEL	36	Male	white matter	young
GSM1490925_A653_196.CEL	37	Male	white matter	young
GSM1491103_A653_970.CEL	38	Male	white matter	young
GSM1491109_A653_137.CEL	38	Male	white matter	young
GSM1491105_A653_878.CEL	39	Male	white matter	young
GSM1490912_A653_282.CEL	39	Male	white matter	young
GSM1491161_A653_905.CEL	40	Male	white matter	young
GSM1490918_A653_839.CEL	41	Male	white matter	middle
GSM1490376_A653_836.CEL	41	Male	white matter	middle
GSM1490933_A653_690.CEL	43	Male	white matter	middle
GSM1490931_A653_499.CEL	43	Male	white matter	middle
GSM1490884_A653_992.CEL	43	Male	white matter	middle
GSM1491386_A653_077.CEL	44	Male	white matter	middle
GSM1491223_A653_666.CEL	44	Female	white matter	middle
GSM1491108_A653_554.CEL	44	Female	white matter	middle
GSM1490937_A653_526.CEL	45	Female	white matter	middle
GSM1490889_A653_314.CEL	45	Male	white matter	middle
GSM1490904_A653_854.CEL	45	Male	white matter	middle
GSM1490923_A653_356.CEL	45	Male	white matter	middle
GSM1491301_A653_658.CEL	46	Male	white matter	middle
GSM1490892_A653_195.CEL	46	Male	white matter	middle
GSM1490895_A653_019.CEL	47	Female	white matter	middle
GSM1490921_A653_1366.CEL	47	Male	white matter	middle
GSM1491162_A653_818.CEL	48	Female	white matter	middle
GSM1490886_A653_236.CEL	48	Male	white matter	middle
GSM1490939_A653_367.CEL	48	Male	white matter	middle
GSM1490930_A653_311.CEL	49	Male	white matter	middle
GSM1490906_A653_665.CEL	49	Male	white matter	middle
GSM1490917_A653_672.CEL	50	Male	white matter	middle
GSM1490911_A653_938.CEL	50	Male	white matter	middle
GSM1490885_A653_680.CEL	50	Male	white matter	middle
GSM1491111_A653_797.CEL	51	Female	white matter	middle
GSM1490919_A653_101.CEL	51	Male	white matter	middle
GSM1490905_A653_810.CEL	51	Male	white matter	middle
GSM1490897_A653_1017.CEL	52	Male	white matter	middle
GSM1490916_A653_062.CEL	53	Male	white matter	middle
GSM1490934_A653_537.CEL	53	Male	white matter	middle
GSM1491389_A653_459.CEL	53	Male	white matter	middle
GSM1491106_A653_220.CEL	53	Male	white matter	middle
GSM1490935_A653_624.CEL	53	Female	white matter	middle
GSM1490891_A653_270.CEL	54	Male	white matter	middle
GSM1490927_A653_492.CEL	55	Male	white matter	middle
GSM1490922_A653_267.CEL	55	Male	white matter	middle
GSM1490915_A653_114.CEL	55	Male	white matter	middle
GSM1490899_A653_375.CEL	55	Male	white matter	middle
GSM1490920_A653_411.CEL	56	Male	white matter	middle
GSM1490938_A653_271.CEL	57	Male	white matter	middle
GSM1491221_A653_039.CEL	57	Male	white matter	middle
GSM1491163_A653_590.CEL	57	Female	white matter	middle
GSM1490913_A653_790.CEL	57	Male	white matter	middle
GSM1491222_A653_313.CEL	58	Male	white matter	middle
GSM1490380_A653_176.CEL	58	Female	white matter	middle
GSM1490378_A653_197.CEL	59	Male	white matter	middle
GSM1490907_A653_894.CEL	60	Male	white matter	old
GSM1490903_A653_1402.CEL	60	Male	white matter	old
GSM1490910_A653_133.CEL	60	Male	white matter	old
GSM1490379_A653_256.CEL	60	Female	white matter	old
GSM1490890_A653_728.CEL	60	Female	white matter	old
GSM1490900_A653_559.CEL	60	Male	white matter	old
GSM1490898_A653_923.CEL	61	Male	white matter	old
GSM1490896_A653_1311.CEL	61	Male	white matter	old
GSM1490929_A653_359.CEL	61	Male	white matter	old
GSM1490932_A653_869.CEL	62	Male	white matter	old
GSM1490888_A653_838.CEL	62	Male	white matter	old
GSM1490893_A653_638.CEL	62	Male	white matter	old
GSM1491219_A653_214.CEL	62	Male	white matter	old
GSM1490894_A653_1368.CEL	63	Female	white matter	old
GSM1490287_A653_1131.CEL	63	Male	white matter	old
GSM1490193_A653_1128.CEL	63	Male	white matter	old
GSM1490902_A653_183.CEL	64	Female	white matter	old
GSM1490924_A653_027.CEL	65	Male	white matter	old
GSM1490291_A653_1389.CEL	65	Male	white matter	old
GSM1490377_A653_060.CEL	66	Male	white matter	old
GSM1491220_A653_470.CEL	67	Male	white matter	old
GSM1490928_A653_222.CEL	67	Male	white matter	old
GSM1491160_A653_1286.CEL	68	Female	white matter	old
GSM1490926_A653_1316.CEL	69	Male	white matter	old
GSM1490914_A653_978.CEL	70	Female	white matter	old
GSM1491165_A653_402.CEL	70	Male	white matter	old
GSM1490909_A653_821.CEL	71	Female	white matter	old
GSM1491261_A653_1343.CEL	71	Male	white matter	old
GSM1490901_A653_075.CEL	73	Male	white matter	old
GSM1490283_A653_1258.CEL	73	Female	white matter	old
GSM1490887_A653_1052.CEL	74	Male	white matter	old
GSM1490883_A653_1040.CEL	75	Male	white matter	old
GSM1490288_A653_1099.CEL	75	Male	white matter	old
GSM1491218_A653_280.CEL	76	Male	white matter	old
GSM1491327_A653_1109.CEL	76	Female	white matter	old
GSM1490292_A653_1082.CEL	76	Male	white matter	old
GSM1491326_A653_1431.CEL	77	Female	white matter	old
GSM1490284_A653_1057.CEL	78	Female	white matter	old
GSM1491006_A1110_021.CEL	78	Male	white matter	old
GSM1491000_A1110_032.CEL	78	Male	white matter	old
GSM1490908_A653_020.CEL	79	Female	white matter	old
GSM1490190_A1110_043.CEL	79	Male	white matter	old
GSM1491004_A653_988.CEL	79	Male	white matter	old
GSM1490286_A653_1212.CEL	80	Male	white matter	old
GSM1490999_A1110_020.CEL	81	Male	white matter	old
GSM1490289_A653_1076.CEL	82	Female	white matter	old
GSM1490191_A653_1369.CEL	82	Male	white matter	old
GSM1491005_A653_1010.CEL	82	Female	white matter	old
GSM1490936_A653_213.CEL	83	Female	white matter	old
GSM1491003_A653_1306.CEL	83	Male	white matter	old
GSM1490374_A653_981.CEL	84	Male	white matter	old
GSM1491260_A653_1087.CEL	84	Male	white matter	old
GSM1490382_A653_1303.CEL	85	Male	white matter	old
GSM1491001_A653_1088.CEL	85	Male	white matter	old
GSM1490285_A653_1204.CEL	85	Female	white matter	old
GSM1490290_A653_1269.CEL	85	Female	white matter	old
GSM1490381_A653_1350.CEL	86	Male	white matter	old
GSM1490373_A1110_042.CEL	86	Male	white matter	old
GSM1490192_A653_1420.CEL	87	Female	white matter	old
GSM1491259_A653_1299.CEL	88	Female	white matter	old
GSM1491328_A653_1140.CEL	89	Male	white matter	old
GSM1491262_A653_1373.CEL	91	Female	white matter	old
GSM1490282_A1110_029.CEL	91	Male	white matter	old
GSM1491002_A653_1100.CEL	102	Female	white matter	old
